# Supplementary material for: A Genetic Linkage Map of Sole (Solea solea): A Tool for Evolutionary and Comparative Analyses of Exploited (Flat)Fishes
Source: PLoS One. 2014 Dec 26;9(12):e115040. doi: 10.1371/journal.pone.0115040 (PMC4277273; doi:10.1371/journal.pone.0115040)
Supplement: S1 Table — Details on the genetic markers: marker name, linkage group, position (cM), corresponding contig name and accession number. (XLSX) [file pone.0115040.s001.xlsx]

## Sheet: LGMarkercMContig
Table S1: Details on the genetic markers: marker name, linkage group, position (cM), corresponding contig name and accession number.
LG	Marker name	cM	Single/Combined *	Contigname	Accession number
LG1	SSR4	0	S	-	AF173849
LG1	SNP7	9.9	S	Contig_10088.Contig1	ss503772184
LG1	SNP809	23	S	v2_Contig_170.Contig1	ss1026565936
LG1	SNP80	23	S	v2_Contig_5820.Contig1	ss1026565929
LG1	SNP861	23	S	v2_Contig_23.Contig1	ss1026565964
LG1	SNP599	29.3	S	v2_Contig_349.Contig1	ss1026565865
LG1	SNP640	33.9	S	v2_Contig_4983.Contig1	ss1026565878
LG1	SNP1440	38.7	S	v2_Contig_9385.Contig1	ss1026565706
LG1	SNP1052	38.7	C10524569	v2_Contig_474.Contig1	ss503772171
LG1	SNP1054	38.7			ss1026565530
LG1	SNP569	38.7			ss1026565856
LG1	SNP1199	38.7	C1199504	v2_Contig_65.Contig1	ss1026565598
LG1	SNP504	38.7			ss1026565840
LG1	SNP1074	38.7	S	v2_Contig_5091.Contig1	ss1026565540
LG1	SNP392	38.7	C3932	v2_Contig_228.Contig1	ss1026565800
LG1	SNP393	38.7			ss1026565801
LG1	SNP1314	38.7	S	v2_Contig_7756.Contig1	ss1026565653
LG1	SNP166	53.3	S	Contig_11177.Contig1	ss1026565745
LG1	SNP971	53.3	S	v2_Contig_387.Contig1	ss1026566009
LG1	SNP772	53.3	C7723	v2_Contig_1270.Contig1	ss1026565915
LG1	SNP773	53.3			ss1026565916
LG1	SNP884	53.3	C8845	v2_Contig_24.Contig2	ss1026565974
LG1	SNP885	53.3			ss1026565975
LG1	SNP781	81	C78421	v2_Contig_138.Contig3	ss1026565921
LG1	SNP782	81			ss1026565922
LG1	SNP784	81			ss1026565923
LG1	SNP780	81	S	v2_Contig_138.Contig2	ss503772187
LG1	SNP503	86.5	S	Contig_3474.Contig5	ss1026565839
LG1	SNP834	86.5	S	v2_Contig_195.Contig1	ss1026565949
LG1	SNP1210	92.1	S	v2_Contig_6762.Contig1	ss1026565606
LG2	SSR1	0	S	-	AF173855
LG2	SNP265	0	S	v2_Contig_1171.Contig1	ss1026565774
LG2	SNP484	1.2	S	Contig_2836.Contig1	ss1026565833
LG2	SNP1040	1.2	S	v2_Contig_4715.Contig1	ss1026565524
LG2	SNP104	12.4	S	v2_Contig_8587.Contig1	ss1026565523
LG2	SNP1127	17.2	S	v2_Contig_58.Contig1	ss1026565562
LG2	SNP757	20.1	S	v2_Contig_1099.Contig2	ss1026565909
LG2	SNP1198	23	S	v2_Contig_6476.Contig1	ss1026565597
LG2	SNP1316	31.5	S	v2_Contig_776.Contig2	ss1026565654
LG2	SNP1094	39.3	S	v2_Contig_5357.Contig10	ss503772181
LG2	SNP1359	39.3	S	v2_Contig_8603.Contig1	ss503772231
LG2	SNP1501	39.3	C15021	v2_Contig_9604.Contig1	ss1026565724
LG2	SNP1502	39.3			ss1026566254
LG2	SNP294	48.8	S	Contig_11568.Contig3	ss1026565779
LG2	SNP974	48.8	S	v2_Contig_392.Contig1	ss1026566012
LG2	SNP523	48.8	S	Contig_390.Contig2	ss1026565845
LG2	SNP1184	48.8	S	v2_Contig_6370.Contig2	ss1026565590
LG2	SNP88	53.4	S	v2_Contig_142.Contig3	ss1026565972
LG2	SNP1205	57	S	v2_Contig_6657.Contig1	ss1026565602
LG2	SNP800	57	S	v2_Contig_147.Contig1	ss503772266
LG2	SNP605	57	S	v2_Contig_525.Contig2	ss1026565869
LG2	SNP778	57	C7798	v2_Contig_136.Contig1	ss503772247
LG2	SNP779	57			ss1026565919
LG2	SNP590	57	S	v2_Contig_3744.Contig1	ss1026565863
LG2	SNP1323	61.9	S	v2_Contig_7965.Contig1	ss1026565659
LG2	SNP1331	71.1	S	v2_Contig_818.Contig1	ss1026565661
LG2	SNP946	71.6	S	v2_Contig_3436.Contig2	ss1026565997
LG2	SNP1335	71.6	S	v2_Contig_8233.Contig1	ss1026565663
LG2	SNP1353	89.2	C13543	v2_Contig_8508.Contig1	ss1026565674
LG2	SNP1354	89.2			ss503772150
LG2	SNP702	89.2	S	Contig_6164.Contig3	ss1026565892
LG2	SNP1129	89.2	S	v2_Contig_5813.Contig3	ss503772195
LG2	SNP1478	89.2	S	v2_Contig_9507.Contig20	ss503772168
LG2	SNP1144	89.2	S	v2_Contig_5991.Contig1	ss1026565570
LG2	SNP1370	89.2	S	v2_Contig_8697.Contig2	ss1026565677
LG2	SNP573	89.2	S	v2_Contig_480.Contig2	ss1026565858
LG2	SNP1122	89.2	S	v2_Contig_5736.Contig1	ss1026565559
LG2	SNP1255	89.2	S	v2_Contig_714.Contig4	ss1026565622
LG2	SNP1432	89.2	S	v2_Contig_9362.Contig2	ss1026565702
LG3	SNP1311	0	S	v2_Contig_7731.Contig6	ss1026565651
LG3	SNP1375	9.2	S	v2_Contig_8806.Contig1	ss1026565679
LG3	SNP1213	12.2	C12143	v2_Contig_68.Contig2	ss503772234
LG3	SNP1214	12.2			ss503772211
LG3	SNP1376	12.2	S	v2_Contig_8806.Contig2	ss1026565680
LG3	SNP1167	12.2	S	v2_Contig_6159.Contig1	ss1026565583
LG3	SNP1308	44.9	C13098	v2_Contig_7731.Contig1	ss1026565647
LG3	SNP1309	44.9			ss1026565648
LG3	SNP1310	44.9	S	v2_Contig_7731.Contig2	ss1026565650
LG3	SNP543	63.1	S	v2_Contig_741.Contig1	ss1026565850
LG3	SNP361	63.1	S	Contig_125.Contig1	ss1026565792
LG3	SNP1022	63.1	S	v2_Contig_4310.Contig1	ss1026565509
LG3	SNP951	63.1	C9513490	v2_Contig_348.Contig4	ss1026566000
LG3	SNP953	63.1			ss1026566001
LG3	SNP490	63.1			ss1026565837
LG3	SNP1319	64.9	S	v2_Contig_782.Contig1	ss1026565656
LG3	SNP466	71.4	S	v2_Contig_301.Contig2	ss1026565829
LG3	SNP465	71.4	S	v2_Contig_301.Contig1	ss1026565828
LG3	SNP802	82.3	C80243	v2_Contig_153.Contig1	ss1026565931
LG3	SNP803	82.3			ss1026565932
LG3	SNP804	82.3			ss1026565933
LG4	SNP255	0	C2556	Contig_11467.Contig1	ss1026565771
LG4	SNP256	0			ss1026565772
LG4	SNP1038	16.2	S	v2_Contig_4692.Contig1	ss1026565521
LG4	SNP788	29.5	C78890609	v2_Contig_14.Contig1	ss1026565925
LG4	SNP789	29.5			ss1026565926
LG4	SNP790	29.5			ss1026565927
LG4	SNP609	29.5			ss1026565870
LG4	SNP933	29.5	S	v2_Contig_315.Contig1	ss503772176
LG4	SSR9	44.3	S	-	AY950588
LG4	SNP1302	51.3	S	v2_Contig_767.Contig3	ss1026565644
LG4	SNP1241	51.3	C12431	v2_Contig_6966.Contig7	ss1026565616
LG4	SNP1243	51.3			ss1026565617
LG4	SNP1237	51.3	C123798	v2_Contig_6966.Contig5	ss1026565613
LG4	SNP1238	51.3			ss503772250
LG4	SNP1239	51.3			ss1026565614
LG4	SNP1231	51.3	C1235261	v2_Contig_6966.Contig3	ss1026565609
LG4	SNP1232	51.3			ss1026565610
LG4	SNP1235	51.3			ss1026565612
LG4	SNP1236	51.3			ss503772209
LG4	SNP1240	51.3	S	v2_Contig_6966.Contig6	ss1026565615
LG4	SNP1295	51.3	C12975	v2_Contig_767.Contig1	ss1026565641
LG4	SNP1297	51.3			ss1026565642
LG4	SNP968	55.2	S	v2_Contig_379.Contig2	ss1026566007
LG4	SNP1462	72	S	v2_Contig_9420.Contig1	ss1026565712
LG4	SNP637	72	S	v2_Contig_5449.Contig1	ss1026565876
LG4	SNP601	72	S	v2_Contig_5898.Contig1	ss1026565868
LG4	SNP1191	75.5	S	v2_Contig_6447.Contig1	ss1026565594
LG4	SNP811	75.5	C81361	v2_Contig_1746.Contig2	ss503772273
LG4	SNP813	75.5			ss1026565940
LG4	SNP816	75.5			ss1026565943
LG4	SNP357	75.5	C357996	v2_Contig_4056.Contig1	ss1026565789
LG4	SNP996	75.5			ss1026566022
LG5	SNP116	0	S	v2_Contig_9369.Contig2	ss503772153
LG5	SNP1383	1.4	C13843	v2_Contig_894.Contig1	ss1026565686
LG5	SNP1384	1.4			ss1026566215
LG5	SNP915	9.3	C9156	v2_Contig_273.Contig1	ss503772245
LG5	SNP916	9.3			ss1026565984
LG5	SNP1067	9.3	S	v2_Contig_49.Contig1	ss1026565536
LG5	SNP678	37.3	S	v2_Contig_3922.Contig2	ss1026565890
LG5	SSR2	42.8	S	-	AF173854
LG5	SNP928	48.2	C9289	v2_Contig_3.Contig1	ss1026565989
LG5	SNP929	48.2			ss1026565990
LG5	SNP932	50.7	S	v2_Contig_311.Contig1	ss503772200
LG5	SNP518	54.9	S	Contig_380.Contig1	ss1026565843
LG5	SNP1033	68.1	C10343	v2_Contig_466.Contig2	ss1026565518
LG5	SNP1034	68.1			ss1026565519
LG5	SNP1528	74.8	S	LHB362	ss1026565733
LG6	SSR3	0	S	-	AF173852
LG6	SNP1503	1.4	S	v2_Contig_9610.Contig1	ss1026565725
LG6	SNP425	1.4	S	Contig_2149.Contig3	ss1026565814
LG6	SNP330	5.9	S	Contig_11644.Contig2	ss1026565784
LG6	SNP199	5.9	C2009	v2_Contig_9570.Contig2	ss1026565758
LG6	SNP200	5.9			ss503772144
LG6	SNP228	5.9	S	v2_Contig_9570.Contig4	ss503772147
LG6	SNP1336	5.9	S	v2_Contig_8243.Contig4	ss1026565664
LG6	SNP737	5.9	S	v2_Contig_9529.Contig1	ss1026565902
LG6	SNP1489	5.9	S	v2_Contig_9556.Contig3	ss1026565719
LG6	SNP1062	24.4	S	v2_Contig_4805.Contig1	ss1026565534
LG6	SNP250	36.9	S	v2_Contig_9330.Contig1	ss1026565770
LG6	SNP1176	36.9	S	v2_Contig_6366.Contig1	ss1026565586
LG6	SNP1390	36.9	S	v2_Contig_906.Contig2	ss1026565689
LG6	SNP520	36.9	S	v2_Contig_7936.Contig1	ss1026565844
LG6	SNP771	37.6	S	v2_Contig_127.Contig1	ss1026565914
LG6	SNP170	37.7	S	v2_Contig_3614.Contig1	ss1026565747
LG6	SNP1026	41.7	S	v2_Contig_4475.Contig1	ss1026565513
LG6	SNP807	41.7	S	v2_Contig_16.Contig1	ss1026565935
LG6	SNP704	53.3	S	v2_Contig_5537.Contig1	ss1026565893
LG6	SNP666	55	S	v2_Contig_560.Contig1	ss1026565888
LG6	SNP709	55.1	S	v2_Contig_5587.Contig1	ss1026565895
LG6	SNP1125	55.1	S	v2_Contig_5775.Contig1	ss1026565561
LG6	SNP925	55.1	S	v2_Contig_297.Contig3	ss1026565988
LG6	SNP963	60.9	S	v2_Contig_3722.Contig1	ss1026566005
LG6	SNP1516	73.9	C15168	v2_Contig_9655.Contig1	ss503772174
LG6	SNP1518	73.9			ss1026565730
LG6	SNP1272	73.9	S	v2_Contig_7331.Contig2	ss1026565631
LG7	SNP147	0	C1487	v2_Contig_9419.Contig4	ss1026565713
LG7	SNP148	0			ss1026565717
LG7	SNP1117	29.6	S	v2_Contig_5592.Contig1	ss1026565556
LG7	SNP768	34	C7698	v2_Contig_118.Contig1	ss1026565913
LG7	SNP769	34			ss503772253
LG7	SNP73	34.1	S	v2_Contig_7728.Contig1	ss1026565901
LG7	SNP844	62.8	C8454	v2_Contig_2063.Contig4	ss1026565952
LG7	SNP845	62.8			ss1026565953
LG7	SNP1091	62.8	S	v2_Contig_5250.Contig1	ss1026565547
LG7	SNP296	62.8	S	Contig_11569.Contig1	ss1026565780
LG7	SNP848	62.8	S	v2_Contig_2063.Contig5	ss1026565954
LG7	SNP586	62.8	S	Contig_46.Contig1	ss1026565861
LG8	SNP1070	0	S	v2_Contig_4958.Contig1	ss1026565539
LG8	SNP1021	18.1	S	v2_Contig_431.Contig1	ss1026565508
LG8	SNP1030	22.4	S	v2_Contig_4556.Contig1	ss1026565516
LG8	SNP303	22.4	S	Contig_11582.Contig24	ss1026565781
LG8	SNP1010	22.4	S	v2_Contig_414.Contig2	ss1026565501
LG8	SNP1104	34	S	v2_Contig_5422.Contig1	ss1026565550
LG8	SNP1160	34	S	v2_Contig_6044.Contig1	ss1026565578
LG8	SNP1416	37.5	C14176	v2_Contig_9229.Contig1	ss1026565698
LG8	SNP1417	37.5			ss1026565699
LG8	SNP135	37.5	S	v2_Contig_6140.Contig2	ss1026565671
LG8	SNP78	37.5	S	Contig_10779.Contig1	ss1026565920
LG8	SNP600	37.5	S	v2_Contig_4414.Contig2	ss1026565867
LG8	SNP642	47.9	S	v2_Contig_7302.Contig1	ss1026565879
LG8	SNP766	50.4	C766127	v2_Contig_1129.Contig1	ss1026565911
LG8	SNP127	50.4			ss1026565630
LG8	SNP852	53.9	S	v2_Contig_212.Contig1	ss1026565956
LG8	SNP106	54.2	S	v2_Contig_9361.Contig1	ss1026565532
LG9	SNP191	0	S	v2_Contig_1151.Contig1	ss1026565756
LG9	SNP1024	0	S	v2_Contig_4342.Contig1	ss1026565511
LG9	SNP646	1.4	C6476	Contig_561.Contig1	ss1026565881
LG9	SNP647	1.4			ss1026565882
LG9	SNP764	15.1	S	v2_Contig_1109.Contig13	ss1026565910
LG9	SSR10	30.8	S	-	AY950587
LG9	SNP450	36.7	S	v2_Contig_291.Contig1	ss1026565821
LG9	SNP1002	36.7	C100342	v2_Contig_410.Contig1	ss1026565498
LG9	SNP1003	36.7			ss503772179
LG9	SNP1004	36.7			ss1026565499
LG9	SNP1180	36.7	C118302	v2_Contig_637.Contig2	ss1026565587
LG9	SNP1182	36.7			ss1026565588
LG9	SNP1183	36.7			ss1026565589
LG9	SNP206	45.9	S	v2_Contig_8781.Contig1	ss1026565761
LG9	SNP1278	53.5	S	v2_Contig_7452.Contig2	ss1026565632
LG10	SNP787	0	S	v2_Contig_1382.Contig1	ss1026565924
LG10	SNP90	8	S	v2_Contig_8916.Contig1	ss1026565981
LG10	SNP1077	10.9	C10779	v2_Contig_5099.Contig4	ss1026565541
LG10	SNP1079	10.9			ss1026565542
LG10	SNP1427	10.9	C14287	v2_Contig_9327.Contig1	ss1026565700
LG10	SNP1428	10.9			ss1026565701
LG10	SNP1525	10.9	S	v2_Contig_9700.Contig1	ss1026565732
LG10	SSR7	23.6	S	-	AY950591
LG10	SNP489	23.6	S	v2_Contig_1461.Contig1	ss1026565836
LG10	SNP1203	23.6	C1203350	v2_Contig_665.Contig1	ss503772190
LG10	SNP350	23.6			ss503772258
LG10	SNP1105	23.6	S	v2_Contig_5426.Contig1	ss1026565551
LG10	SNP1285	31.9	S	v2_Contig_7496.Contig2	ss1026565636
LG10	SNP1471	36.7	S	v2_Contig_9447.Contig1	ss1026565714
LG10	SNP1029	45.8	S	v2_Contig_45.Contig2	ss1026565515
LG10	SNP817	46.6	S	v2_Contig_1762.Contig1	ss1026565944
LG10	SNP449	52	S	Contig_2400.Contig1	ss1026565820
LG10	SNP776	52	S	v2_Contig_1334.Contig1	ss1026565918
LG11	SNP1488	0	S	v2_Contig_9554.Contig1	ss1026565718
LG11	SNP723	0	S	Contig_6916.Contig4	ss1026565898
LG11	SNP217	0	S	Contig_11330.Contig1	ss1026565763
LG11	SNP943	0	S	v2_Contig_336.Contig1	ss1026565994
LG11	SNP638	0	S	v2_Contig_896.Contig1	ss1026565877
LG11	SNP138	6	S	Contig_11065.Contig1	ss1026565683
LG11	SNP742	6	S	v2_Contig_1040.Contig1	ss1026565904
LG11	SNP871	8.3	SC	v2_Contig_2339.Contig1	ss503772243
LG11	SNP1048	8.3	C10489	v2_Contig_4721.Contig4	ss1026565528
LG11	SNP1049	8.3			ss1026565529
LG11	SNP232	8.3	SC	v2_Contig_4721.Contig3	ss1026565767
LG11	SNP872	10.5	SC	v2_Contig_2339.Contig1	ss1026565967
LG11	SNP875	11.3	SC	v2_Contig_2339.Contig1	ss1026565968
LG11	SNP469	11.3	S	v2_Contig_6443.Contig1	ss1026565830
LG11	SNP1045	11.3	SC	v2_Contig_4721.Contig3	ss1026565525
LG11	SNP877	11.3	SC	v2_Contig_2339.Contig1	ss1026565969
LG11	SNP398	11.3	S	v2_Contig_1753.Contig1	ss1026565805
LG11	SNP879	11.3	SC	v2_Contig_2339.Contig1	ss1026565971
LG11	SNP878	11.3	SC	v2_Contig_2339.Contig1	ss1026565970
LG11	SNP1512	18	S	v2_Contig_9646.Contig1	ss503772216
LG11	SNP1340	18	S	v2_Contig_8305.Contig2	ss1026565667
LG11	SNP1513	18	C151534	v2_Contig_9646.Contig2	ss1026565728
LG11	SNP1514	18			ss1026565729
LG11	SNP1515	18			ss503772157
LG11	SNP376	37.1	S	v2_Contig_5275.Contig1	ss1026565794
LG11	SNP1388	51.7	C13889	v2_Contig_9045.Contig1	ss1026565687
LG11	SNP1389	51.7			ss1026565688
LG12	SNP435	0	S	v2_Contig_3806.Contig10	ss1026565817
LG12	SNP1347	0	S	v2_Contig_8446.Contig1	ss503772155
LG12	SNP1089	15.6	S	v2_Contig_5207.Contig1	ss1026565546
LG12	SNP863	19.7	C8643	v2_Contig_2312.Contig1	ss1026565965
LG12	SNP864	19.7			ss1026565966
LG12	SNP1269	23.4	S	v2_Contig_732.Contig1	ss1026565629
LG12	SNP988	28.4	C990298	v2_Contig_4040.Contig3	ss1026566017
LG12	SNP989	28.4			ss1026566018
LG12	SNP990	28.4			ss1026566019
LG12	SNP992	28.4			ss1026566020
LG12	SNP658	28.4	S	Contig_5767.Contig2	ss1026565885
LG12	SNP774	36.1	S	v2_Contig_129.Contig1	ss1026565917
LG12	SNP645	38.4	S	v2_Contig_139.Contig1	ss1026565880
LG12	SNP1293	45.5	S	v2_Contig_7609.Contig1	ss1026565639
LG13	SNP184	0	S	v2_Contig_4042.Contig1	ss1026565753
LG13	SNP451	0	S	v2_Contig_577.Contig1	ss503772197
LG13	SNP1288	6.4	S	v2_Contig_7561.Contig1	ss1026565638
LG13	SNP970	7.8	S	v2_Contig_383.Contig1	ss1026566008
LG13	SNP1207	7.8	S	v2_Contig_6698.Contig1	ss1026565604
LG13	SNP899	19	S	v2_Contig_245.Contig3	ss1026565980
LG13	SNP441	19	S	v2_Contig_245.Contig4	ss1026565819
LG13	SNP399	22.8	S	v2_Contig_424.Contig1	ss1026565806
LG13	SNP386	28.9	S	v2_Contig_6268.Contig1	ss1026565797
LG13	SNP60	45.1	S	v2_Contig_5251.Contig1	ss1026565866
LG14	SNP48	0	S	Contig_10555.Contig1	ss1026565832
LG14	SNP710	0	S	Contig_6243.Contig3	ss1026565896
LG14	SNP1159	4.2	S	v2_Contig_6042.Contig1	ss1026565577
LG14	SNP1357	4.2	S	v2_Contig_8558.Contig1	ss1026565676
LG14	SNP840	9.2	S	v2_Contig_206.Contig2	ss1026565951
LG14	SNP456	9.2	S	Contig_258.Contig1	ss1026565824
LG14	SNP747	26.1	S	v2_Contig_106.Contig2	ss1026565905
LG14	SNP748	26.1	C7498383	v2_Contig_106.Contig3	ss1026565906
LG14	SNP749	26.1			ss1026565907
LG14	SNP383	26.1			ss1026565796
LG14	SNP750	26.1	S	v2_Contig_106.Contig4	ss1026565908
LG14	SNP914	39.1	C914488	v2_Contig_2728.Contig1	ss503772228
LG14	SNP488	39.1			ss1026565835
LG14	SNP1519	41.6	S	v2_Contig_9657.Contig4	ss1026565731
LG15	SNP1170	0	S	v2_Contig_625.Contig1	ss1026565585
LG15	SNP806	0	S	v2_Contig_1572.Contig2	ss1026565934
LG15	SNP1027	9.2	S	v2_Contig_4483.Contig3	ss1026565514
LG15	SNP1259	15.4	C12609	v2_Contig_717.Contig3	ss1026565623
LG15	SNP1260	15.4			ss1026565624
LG15	SNP62	15.4	S	v2_Contig_9140.Contig2	ss1026565872
LG15	SNP1261	18.7	S	v2_Contig_717.Contig4	ss1026565625
LG15	SNP853	23.6	C8534	v2_Contig_213.Contig1	ss1026565957
LG15	SNP854	23.6			ss1026565958
LG15	SNP855	23.6	S	v2_Contig_213.Contig2	ss1026565959
LG15	SNP857	23.6	S	v2_Contig_213.Contig3	ss1026565960
LG15	SNP570	26.8	S	v2_Contig_2641.Contig1	ss1026565857
LG15	SNP1380	37.4	S	v2_Contig_8900.Contig1	ss1026565684
LG15	SNP1250	37.4	C12501	v2_Contig_7032.Contig3	ss503772203
LG15	SNP1251	37.4			ss1026565620
LG15	SNP580	37.4	S	Contig_4566.Contig1	ss1026565860
LG16	SSR6	0	S	-	AY950592
LG16	SNP486	15.6	C11397486	v2_Contig_59.Contig1	ss1026565834
LG16	SNP1137	15.6			ss1026565567
LG16	SNP1139	15.6			ss1026565568
LG16	SNP431	27.2	S	v2_Contig_2081.Contig1	ss1026565815
LG16	SNP859	28.6	C8590	v2_Contig_229.Contig2	ss1026565961
LG16	SNP860	28.6			ss1026565963
LG16	SNP1208	35.7	S	v2_Contig_67.Contig1	ss1026565605
LG17	SNP883	0	S	v2_Contig_236.Contig3	ss1026565973
LG17	SNP1531	25	SC	ERB	ss1026565736
LG17	SNP1529	25	SC	ERB	ss1026565734
LG17	SNP377	25	S	Contig_1346.Contig3	ss1026565795
LG17	SNP944	32	C9454	v2_Contig_3429.Contig1	ss1026565995
LG17	SNP945	32			ss1026565996
LG17	SNP1245	32	C12456	v2_Contig_6967.Contig1	ss1026565618
LG17	SNP1246	32			ss1026565619
LG17	SNP1406	32	S	v2_Contig_9152.Contig1	ss1026565692
LG18	SNP1120	0	S	v2_Contig_5691.Contig1	ss1026565558
LG18	SNP1492	16.9	C14923134	v2_Contig_9578.Contig3	ss1026565721
LG18	SNP1493	16.9			ss1026565722
LG18	SNP134	16.9			ss1026565666
LG18	SNP132	16.9	S	Contig_11035.Contig1	ss1026565657
LG18	SNP1102	23.1	S	v2_Contig_5414.Contig3	ss1026565549
LG18	SNP359	29.1	S	Contig_124.Contig2	ss1026565790
LG18	SNP827	29.1	S	v2_Contig_185.Contig2	ss1026565947
LG18	SNP888	30.7	C89180158	v2_Contig_242.Contig2	ss1026565976
LG18	SNP890	30.7			ss1026565977
LG18	SNP891	30.7			ss1026565978
LG18	SNP158	30.7			ss1026565742
LG18	SNP898	30.7	S	v2_Contig_243.Contig1	ss1026565979
LG18	SNP417	30.7	S	Contig_208.Contig1	ss1026565808
LG18	SNP418	30.7	C4181114	v2_Contig_55.Contig1	ss1026565809
LG18	SNP1114	30.7			ss503772271
LG19	SNP267	0	S	Contig_11505.Contig6	ss1026565775
LG19	SNP192	3.1	C1921407	v2_Contig_9165.Contig7	ss1026565757
LG19	SNP1407	3.1			ss1026565693
LG19	SNP1411	26.9	S	v2_Contig_9214.Contig2	ss1026565695
LG20	SNP1202	0	S	v2_Contig_6558.Contig1	ss1026565601
LG20	SNP318	18.1	S	v2_Contig_1189.Contig1	ss1026565783
LG20	SNP201	26.8	C12843220137	v2_Contig_7485.Contig1	ss1026565760
LG20	SNP1282	26.8			ss1026565633
LG20	SNP1283	26.8			ss1026565634
LG20	SNP1284	26.8			ss1026565635
LG20	SNP37	26.8			ss1026565793
LG21	SNP986	0	S	v2_Contig_3991.Contig1	ss1026566015
LG21	SNP1460	21.9	S	v2_Contig_9410.Contig1	ss1026565711
LG21	SNP1351	21.9	S	v2_Contig_8456.Contig1	ss1026565672
LG21	SNP1378	21.9	S	v2_Contig_89.Contig1	ss1026565681
LG21	SNP216	21.9	S	Contig_11329.Contig1	ss1026565762
LG21	SNP1168	21.9	S	v2_Contig_62.Contig1	ss503772218
LG22	SNP1320	0	S	v2_Contig_7841.Contig38	ss1026565658
LG22	SNP1352	4.6	S	v2_Contig_8462.Contig1	ss1026565673
LG22	SNP423	21.5	C4234	Contig_2130.Contig4	ss1026565812
LG22	SNP424	21.5			ss1026565813
LG22	SNP1252	21.5	S	v2_Contig_709.Contig1	ss1026565621
LG22	SNP1484	21.5	S	v2_Contig_9529.Contig6	ss503772226
LG23	SNP1124	0	S	v2_Contig_5748.Contig1	ss1026565560
LG23	SNP663	0	S	Contig_5813.Contig2	ss1026565886
LG23	SNP1169	13.8	S	v2_Contig_6225.Contig1	ss1026565584
LG23	SNP987	13.8	S	v2_Contig_4006.Contig2	ss1026566016
LG23	SNP1402	15.7	C14042	v2_Contig_9150.Contig3	ss503772237
LG23	SNP1404	15.7			ss1026565691
LG23	SNP633	15.7	S	v2_Contig_4877.Contig1	ss1026565875
LG23	SNP113	15.7	S	Contig_10978.Contig1	ss1026565564
LG23	SNP1382	15.7	S	v2_Contig_8930.Contig1	ss1026565685
LG23	SNP921	15.7	S	v2_Contig_289.Contig3	ss1026565987
LG23	SNP726	15.7	S	v2_Contig_8930.Contig8	ss1026565900
LG23	SNP1328	17.6	S	v2_Contig_8011.Contig1	ss1026565660
LG23	SNP920	17.6	S	v2_Contig_289.Contig1	ss1026565986
LG23	SNP422	18.8	S	v2_Contig_42.Contig1	ss1026565811
LG24	SNP821	0	S	v2_Contig_18.Contig1	ss1026565945
LG24	SNP175	18.1	C1756	Contig_11196.Contig6	ss1026565750
LG24	SNP176	18.1			ss1026565751
LG24	SNP173	18.1	S	Contig_11196.Contig4	ss1026565748
LG24	SNP913	18.1	S	v2_Contig_270.Contig1	ss1026565983
LG24	SNP174	18.1	S	Contig_11196.Contig5	ss1026565749
LG25	SNP935	0	S	v2_Contig_321.Contig1	ss1026565993
LG25	SNP684	2.1	S	Contig_6021.Contig2	ss1026565891
LG25	SNP1472	2.1	S	v2_Contig_945.Contig2	ss1026565715
LG25	SNP164	10.9	C1645	v2_Contig_6000.Contig2	ss1026565743
LG25	SNP165	10.9			ss1026565744
LG25	SNP1165	17.5	S	v2_Contig_6144.Contig1	ss1026565581
LG26	SNP623	0	S	Contig_5178.Contig1	ss1026565873
LG26	SNP1039	11	S	v2_Contig_471.Contig1	ss1026565522
LG26	SNP1192	11	C11932	v2_Contig_6455.Contig2	ss1026565595
LG26	SNP1193	11			ss1026565596
LG27	SNP1536	0	S	MYO2526	ss1026565737
LG27	SNP1147	9.2	C115147	v2_Contig_6.Contig14	ss503772206
LG27	SNP1151	9.2			ss1026565572
LG27	SNP1069	9.2	S	v2_Contig_494.Contig2	ss1026565538
LG27	SNP278	9.2	SC	v2_Contig_516.Contig13	ss1026565778
LG27	SNP1155	9.2	C115657	v2_Contig_6.Contig23	ss1026565574
LG27	SNP1156	9.2			ss1026565575
LG27	SNP1157	9.2			ss1026565576
LG28	SNP81	0	S	Contig_10822.Contig1	ss1026565937
LG28	SNP1415	9	S	v2_Contig_9224.Contig1	ss503772192
LG29	SNP42	0	S	v2_Contig_6631.Contig1	ss1026565810
LG29	SNP58	7	S	v2_Contig_9116.Contig1	ss1026565859
LG30	SNP794	0	S	v2_Contig_145.Contig1	ss1026565928
LG30	SNP186	7	S	Contig_11231.Contig1	ss1026565754
LG31	SNP182	0	S	v2_Contig_9443.Contig1	ss1026565752
LG31	SNP923	6.1	S	v2_Contig_29.Contig2	ss503772160
LG31	SNP1166	6.1	S	v2_Contig_6157.Contig1	ss1026565582
LG32	SNP235	0	S	v2_Contig_9576.Contig1	ss503772240
LG32	SNP1447	3	S	v2_Contig_94.Contig2	ss1026565707
LG33	SNP1437	0	C14379	v2_Contig_9374.Contig10	ss1026565704
LG33	SNP1439	0			ss1026565705
LG33	SNP1436	0	S	v2_Contig_9374.Contig2	ss1026565703
LG34	SNP1141	0	S	v2_Contig_590.Contig1	ss1026565569
LG34	SNP1264	0	S	v2_Contig_7236.Contig1	ss1026565627
LG34	SNP1549	0	S	EF1B153	ss1026565740
LG34	SNP461	0	S	v2_Contig_540.Contig1	ss1026565825
LG35	SNP1412	0	S	v2_Contig_9214.Contig4	ss1026565696
LG35	SNP334	0	C3345	Contig_11650.Contig4	ss1026565785
LG35	SNP335	0			ss1026565786
LG35	SNP1294	0	S	v2_Contig_7612.Contig1	ss1026565640
LG36	SNP275	0	S	Contig_11534.Contig4	ss1026565776
LG36	SNP722	0	S	Contig_6735.Contig3	ss1026565897
LG36	SNP801	0	S	v2_Contig_1495.Contig1	ss1026565930
LG37	SNP1349	0	S	v2_Contig_8448.Contig1	ss1026565670
LG37	SNP1133	0	S	v2_Contig_5818.Contig2	ss1026565565
LG38	SNP1020	0	S	v2_Contig_4300.Contig3	ss1026565507
LG38	SNP626	0	S	v2_Contig_9647.Contig2	ss1026565874
Unlinked genetic markers
Un	SNP1188	-	C118890	v2_Contig_6446.Contig6	ss1026565591
Un	SNP1189	-			ss1026565592
Un	SNP1190	-			ss1026565593
Un	SNP533	-	C533961	v2_Contig_3665.Contig2	ss1026565849
Un	SNP961	-			ss1026566004
Un	SNP276	-	C2761511	v2_Contig_9635.Contig2	ss1026565777
Un	SNP1511	-			ss1026565727
Un	SNP1080	-	SC	v2_Contig_516.Contig13	ss1026565543
Un	SNP1081	-	SC	v2_Contig_516.Contig13	ss1026565544
Un	SNP1084	-	SC	v2_Contig_516.Contig13	ss1026565545
Un	SNP1530	-	SC	ERB	ss1026565735
Un	SNP151	-	S	Contig_11116.Contig1	ss1026565726
Un	SNP316	-	S	Contig_11611.Contig1	ss1026565782
Un	SNP507	-	S	Contig_356.Contig3	ss1026565841
Un	SNP532	-	S	Contig_4015.Contig2	ss1026565848
Un	SNP587	-	S	Contig_464.Contig2	ss1026565862
Un	SNP752	-	S	v2_Contig_1081.Contig2	ss1026566439
Un	SNP355	-	S	v2_Contig_1204.Contig3	ss1026565788
Un	SNP391	-	S	v2_Contig_1624.Contig1	ss1026565799
Un	SNP410	-	S	v2_Contig_1912.Contig2	ss503772269
Un	SNP432	-	S	v2_Contig_2085.Contig1	ss1026565816
Un	SNP395	-	S	v2_Contig_220.Contig1	ss1026565803
Un	SNP452	-	S	v2_Contig_25.Contig1	ss1026565822
Un	SNP516	-	S	v2_Contig_3451.Contig1	ss1026565842
Un	SNP972	-	S	v2_Contig_389.Contig1	ss1026566010
Un	SNP973	-	S	v2_Contig_39.Contig2	ss1026566011
Un	SNP567	-	S	v2_Contig_3953.Contig1	ss1026565855
Un	SNP977	-	S	v2_Contig_3976.Contig1	ss1026566014
Un	SNP1011	-	S	v2_Contig_4154.Contig1	ss1026565502
Un	SNP394	-	S	v2_Contig_432.Contig1	ss1026565802
Un	SNP464	-	S	v2_Contig_445.Contig3	ss1026565827
Un	SNP1031	-	S	v2_Contig_4594.Contig1	ss1026565517
Un	SNP1097	-	S	v2_Contig_5408.Contig1	ss1026565548
Un	SNP1113	-	S	v2_Contig_5495.Contig1	ss1026565555
Un	SNP674	-	S	v2_Contig_5763.Contig1	ss1026565889
Un	SNP1136	-	S	v2_Contig_5891.Contig1	ss1026565566
Un	SNP1164	-	S	v2_Contig_6107.Contig1	ss1026565580
Un	SNP1220	-	S	v2_Contig_6915.Contig1	ss1026565607
Un	SNP1223	-	S	v2_Contig_6923.Contig1	ss1026565608
Un	SNP1286	-	S	v2_Contig_7539.Contig1	ss1026565637
Un	SNP1312	-	S	v2_Contig_7743.Contig1	ss1026565652
Un	SNP1343	-	S	v2_Contig_8339.Contig2	ss1026565668
Un	SNP1379	-	S	v2_Contig_890.Contig1	ss1026565682
Un	SNP36	-	S	v2_Contig_8975.Contig1	ss1026565791
Un	SNP1479	-	S	v2_Contig_9512.Contig1	ss1026565716
Un	SNP1496	-	S	v2_Contig_9593.Contig2	ss1026565723
Un	SSR5	-	S	-	AY950593
Un	SSR8	-	S	-	AY950589
(*): S = Contigs with a single SNP,
C = Contigs with more than one SNP that were combined (C is followed by a number to create unique names for the combi's),
SC = Contigs with more than one SNP, but not combined
