# Supplementary material for: A Genetic Linkage Map of Sole (Solea solea): A Tool for Evolutionary and Comparative Analyses of Exploited (Flat)Fishes
Source: PLoS One. 2014 Dec 26;9(12):e115040. doi: 10.1371/journal.pone.0115040 (PMC4277273; doi:10.1371/journal.pone.0115040)
Supplement: S2 Table — Blast results of sole sequences against the stickleback genome. (XLSX) [file pone.0115040.s002.xlsx]

## Sheet: Stickleback_blastresults
Table S2: BLAST results of sole sequences against the stickleback genome.
LG	Marker	Frm/Acc (1)	cM	Contigname	Chr	Pident	Lalign	Location	E-value	Chr	Pident	Lalign	Location	E-value	Chr	Pident	Lalign	Location	E-value	Chr	Pident	Lalign	Location	E-value	Chr	Pident	Lalign	Location	E-value	Chr	Pident	Lalign	Location	E-value	Chr	Pident	Lalign	Location	E-value
LG1	SSR4	F3	0	-
LG1	SNP7	F3	9.9	Contig_10088.Contig1
LG1	SNP809	A	23	v2_Contig_170.Contig1	3	86.55	223	267331	4e-63
LG1	SNP80	F3	23	v2_Contig_5820.Contig1
LG1	SNP861	A	23	v2_Contig_23.Contig1
LG1	SNP599	A	29.3	v2_Contig_349.Contig1	3	92	125	275347	1e-42
LG1	SNP640	F3	33.9	v2_Contig_4983.Contig1	3	83.64	220	8816017	3e-51
LG1	SNP1440	A	38.7	v2_Contig_9385.Contig1
LG1	C10524569	F3	38.7	v2_Contig_474.Contig1	3	91.45	304	7217249	4e-112	2	80.72	223	5670674	6e-36
LG1	C1199504	F3	38.7	v2_Contig_65.Contig1	3	88.46	208	7064916	2e-65
LG1	SNP1074	A	38.7	v2_Contig_5091.Contig1	3	80.47	384	6649945	2e-70
LG1	C3932	A	38.7	v2_Contig_228.Contig1	3	92.79	111	7060873	1e-36
LG1	SNP1314	A	38.7	v2_Contig_7756.Contig1
LG1	SNP166	A	53.3	Contig_11177.Contig1	3	90.2	102	6329402	7e-30
LG1	SNP971	A	53.3	v2_Contig_387.Contig1
LG1	C7723	F3	53.3	v2_Contig_1270.Contig1	3	90.2	102	14062838	2e-29
LG1	C8845	F3	53.3	v2_Contig_24.Contig2	3	85.57	97	14055139	4e-20
LG1	C78421	F3	81	v2_Contig_138.Contig3	21	87.43	684	8793001	0
LG1	SNP780	F3	81	v2_Contig_138.Contig2
LG1	SNP503	A	86.5	Contig_3474.Contig5	21	87.12	163	9611376	2e-45
LG1	SNP834	A	86.5	v2_Contig_195.Contig1
LG1	SNP1210	A	92.1	v2_Contig_6762.Contig1	21	82.55	235	6560308	5e-50
LG2	SSR1	F3	0	-
LG2	SNP265	A	0	v2_Contig_1171.Contig1
LG2	SNP484	F3	1.2	Contig_2836.Contig1
LG2	SNP1040	A	1.2	v2_Contig_4715.Contig1
LG2	SNP104	A	12.4	v2_Contig_8587.Contig1	11	91.84	245	15726788	3e-92
LG2	SNP1127	F3	17.2	v2_Contig_58.Contig1
LG2	SNP757	A	20.1	v2_Contig_1099.Contig2
LG2	SNP1198	A	23	v2_Contig_6476.Contig1
LG2	SNP1316	F3	31.5	v2_Contig_776.Contig2
LG2	SNP1094	A	39.3	v2_Contig_5357.Contig10	11	84.94	259	11253921	3e-64
LG2	SNP1359	A	39.3	v2_Contig_8603.Contig1
LG2	C15021	A	39.3	v2_Contig_9604.Contig1
LG2	SNP294	A	48.8	Contig_11568.Contig3	11	91.7	277	7782917	3e-105	Un	85.1	302	4423338	2e-82	19	85.76	288	2516418	2e-81	3	84.21	209	6324420	1e-49	21	78.46	246	2932861	1e-35
LG2	SNP974	A	48.8	v2_Contig_392.Contig1	19	89.47	76	2507879	1e-18
LG2	SNP523	A	48.8	Contig_390.Contig2
LG2	SNP1184	A	48.8	v2_Contig_6370.Contig2	11	90.77	65	7347701	3e-15
LG2	SNP88	A	53.4	v2_Contig_142.Contig3	11	90.11	556	9988105	0
LG2	SNP1205	F3	57	v2_Contig_6657.Contig1	11	84.65	241	11253921	2e-57
LG2	SNP800	A	57	v2_Contig_147.Contig1	11	82.72	845	11894030	0	5	77.3	771	6087899	9e-117
LG2	SNP605	A	57	v2_Contig_525.Contig2
LG2	C7798	A	57	v2_Contig_136.Contig1	11	87.24	196	10914805	5e-56
LG2	SNP590	A	57	v2_Contig_3744.Contig1
LG2	SNP1323	F3	61.9	v2_Contig_7965.Contig1	11	91.72	169	12760177	2e-60
LG2	SNP1331	A	71.1	v2_Contig_818.Contig1
LG2	SNP946	A	71.6	v2_Contig_3436.Contig2	11	91.87	504	4864384	0
LG2	SNP1335	A	71.6	v2_Contig_8233.Contig1	11	89.29	168	3925768	3e-53
LG2	C13543	A	89.2	v2_Contig_8508.Contig1	11	86.32	212	15741594	7e-59	9	85.91	149	10939854	1e-36	10	87.84	74	3370274	2e-15
LG2	SNP702	A	89.2	Contig_6164.Contig3	5	87.21	86	3446330	7e-19	11	100	46	920048	5e-15
LG2	SNP1129	A	89.2	v2_Contig_5813.Contig3	Un	90.14	71	19773321	2e-17
LG2	SNP1478	A	89.2	v2_Contig_9507.Contig20
LG2	SNP1144	A	89.2	v2_Contig_5991.Contig1
LG2	SNP1370	A	89.2	v2_Contig_8697.Contig2
LG2	SNP573	A	89.2	v2_Contig_480.Contig2	9	84.85	99	10934311	9e-18	17	78.38	111	7127547	4e-11
LG2	SNP1122	A	89.2	v2_Contig_5736.Contig1
LG2	SNP1255	A	89.2	v2_Contig_714.Contig4
LG2	SNP1432	A	89.2	v2_Contig_9362.Contig2
LG3	SNP1311	A	0	v2_Contig_7731.Contig6	19	85.07	335	12129668	5e-90
LG3	SNP1375	A	9.2	v2_Contig_8806.Contig1
LG3	C12143	A	12.2	v2_Contig_68.Contig2	19	89.33	253	11822904	1e-84
LG3	SNP1376	A	12.2	v2_Contig_8806.Contig2
LG3	SNP1167	F3	12.2	v2_Contig_6159.Contig1
LG3	C13098	A	44.9	v2_Contig_7731.Contig1	19	94.34	106	12130555	2e-38	2	97.7	87	15112281	2e-34
LG3	SNP1310	A	44.9	v2_Contig_7731.Contig2
LG3	SNP543	A	63.1	v2_Contig_741.Contig1
LG3	SNP361	A	63.1	Contig_125.Contig1
LG3	SNP1022	A	63.1	v2_Contig_4310.Contig1
LG3	C9513490	F3	63.1	v2_Contig_348.Contig4	19	92.22	180	9296490	7e-66	2	82.05	156	21883470	6e-27
LG3	SNP1319	F2	64.9	v2_Contig_782.Contig1
LG3	SNP466	A	71.4	v2_Contig_301.Contig2
LG3	SNP465	F3	71.4	v2_Contig_301.Contig1	19	92.41	145	10281484	2e-51
LG3	C80243	F3	82.3	v2_Contig_153.Contig1	19	92.16	153	12808929	3e-54
LG4	C2556	A	0	Contig_11467.Contig1	9	88.6	193	14575463	2e-59
LG4	SNP1038	F3	16.2	v2_Contig_4692.Contig1	9	90.27	113	19735947	5e-33
LG4	C78890609	F3	29.5	v2_Contig_14.Contig1	9	88.99	218	14580898	3e-70	13	84.39	205	9467860	1e-49
LG4	SNP933	A	29.5	v2_Contig_315.Contig1	9	91.77	158	10940011	2e-55	10	92.68	82	3370351	8e-25
LG4	SSR9	F3	44.3	-
LG4	SNP1302	A	51.3	v2_Contig_767.Contig3
LG4	C12431	A	51.3	v2_Contig_6966.Contig7
LG4	C123798	A	51.3	v2_Contig_6966.Contig5
LG4	C1235261	F3	51.3	v2_Contig_6966.Contig3
LG4	SNP1240	F3	51.3	v2_Contig_6966.Contig6
LG4	C12975	A	51.3	v2_Contig_767.Contig1	9	87.88	165	19524317	1e-46
LG4	SNP968	A	55.2	v2_Contig_379.Contig2	6	85.51	138	8807915	2e-32
LG4	SNP1462	F3	72	v2_Contig_9420.Contig1
LG4	SNP637	A	72	v2_Contig_5449.Contig1	9	93.29	164	5371429	8e-63	1	83.33	108	13732053	5e-20
LG4	SNP601	A	72	v2_Contig_5898.Contig1
LG4	SNP1191	A	75.5	v2_Contig_6447.Contig1
LG4	C81361	A	75.5	v2_Contig_1746.Contig2	9	87.1	496	8618923	8e-158	4	76.92	494	5561786	1e-71	13	88.78	196	3342688	4e-61
LG4	C357996	A	75.5	v2_Contig_4056.Contig1
LG5	SNP116	F3	0	v2_Contig_9369.Contig2
LG5	C13843	A	1.4	v2_Contig_894.Contig1
LG5	C9156	F2	9.3	v2_Contig_273.Contig1	6	78.89	1393	13910183	0
LG5	SNP1067	F2	9.3	v2_Contig_49.Contig1
LG5	SNP678	A	37.3	v2_Contig_3922.Contig2
LG5	SSR2	F1	42.8	-
LG5	C9289	F3	48.2	v2_Contig_3.Contig1	6	87.67	1200	7846918	0
LG5	SNP932	A	50.7	v2_Contig_311.Contig1
LG5	SNP518	A	54.9	Contig_380.Contig1
LG5	C10343	F3	68.1	v2_Contig_466.Contig2	6	90.27	226	10412471	2e-78	7	81.48	135	27535601	9e-23
LG5	SNP1528	F2	74.8	LHB362
LG6	SSR3	F3	0	-
LG6	SNP1503	A	1.4	v2_Contig_9610.Contig1
LG6	SNP425	F2	1.4	Contig_2149.Contig3	12	83.42	187	12020614	6e-41
LG6	SNP330	A	5.9	Contig_11644.Contig2
LG6	C2009	A	5.9	v2_Contig_9570.Contig2	12	96.88	64	3694152	3e-22
LG6	SNP228	F2	5.9	v2_Contig_9570.Contig4	12	96.88	64	3694152	4e-22
LG6	SNP1336	A	5.9	v2_Contig_8243.Contig4
LG6	SNP737	A	5.9	v2_Contig_9529.Contig1	12	96.88	64	3694152	4e-22
LG6	SNP1489	A	5.9	v2_Contig_9556.Contig3
LG6	SNP1062	F3	24.4	v2_Contig_4805.Contig1	12	91.96	199	4057474	2e-72
LG6	SNP250	A	36.9	v2_Contig_9330.Contig1	12	83.97	312	7882736	3e-75
LG6	SNP1176	A	36.9	v2_Contig_6366.Contig1
LG6	SNP1390	A	36.9	v2_Contig_906.Contig2	12	91	211	2958708	7e-75
LG6	SNP520	F3	36.9	v2_Contig_7936.Contig1	12	89.83	118	12326560	7e-35
LG6	SNP771	A	37.6	v2_Contig_127.Contig1
LG6	SNP170	A	37.7	v2_Contig_3614.Contig1
LG6	SNP1026	A	41.7	v2_Contig_4475.Contig1
LG6	SNP807	F2	41.7	v2_Contig_16.Contig1	12	89.67	184	8671216	8e-60	Un	79.22	154	17153536	4e-18
LG6	SNP704	A	53.3	v2_Contig_5537.Contig1	12	89.24	223	10981092	3e-73
LG6	SNP666	A	55	v2_Contig_560.Contig1
LG6	SNP709	F3	55.1	v2_Contig_5587.Contig1	17	85.19	81	13162035	7e-15
LG6	SNP1125	A	55.1	v2_Contig_5775.Contig1
LG6	SNP925	A	55.1	v2_Contig_297.Contig3	12	96.43	56	12993056	2e-17
LG6	SNP963	F3	60.9	v2_Contig_3722.Contig1	12	86.98	822	15322543	0	3	74.12	340	5504062	8e-29
LG6	C15168	A	73.9	v2_Contig_9655.Contig1
LG6	SNP1272	F3	73.9	v2_Contig_7331.Contig2	12	83.91	174	13764200	4e-37
LG7	C1487	F2	0	v2_Contig_9419.Contig4	2	92	75	21940997	7e-20
LG7	SNP1117	A	29.6	v2_Contig_5592.Contig1
LG7	C7698	A	34	v2_Contig_118.Contig1	2	91.88	160	8646805	1e-56
LG7	SNP73	F3	34.1	v2_Contig_7728.Contig1
LG7	C8454	F3	62.8	v2_Contig_2063.Contig4	2	88.79	116	13008221	1e-31
LG7	SNP1091	F3	62.8	v2_Contig_5250.Contig1	2	84.88	291	12731418	7e-75
LG7	SNP296	A	62.8	Contig_11569.Contig1	2	84.86	185	12998562	1e-45
LG7	SNP848	A	62.8	v2_Contig_2063.Contig5	2	84.28	159	12997569	5e-36
LG7	SNP586	A	62.8	Contig_46.Contig1	2	90.08	121	13356827	2e-36
LG8	SNP1070	A	0	v2_Contig_4958.Contig1
LG8	SNP1021	A	18.1	v2_Contig_431.Contig1
LG8	SNP1030	F3	22.4	v2_Contig_4556.Contig1
LG8	SNP303	F3	22.4	Contig_11582.Contig24	1	79.89	562	15918002	3e-103	7	89.84	187	12661552	1e-61
LG8	SNP1010	F3	22.4	v2_Contig_414.Contig2	1	78.86	350	16632882	2e-53
LG8	SNP1104	A	34	v2_Contig_5422.Contig1
LG8	SNP1160	A	34	v2_Contig_6044.Contig1
LG8	C14176	F3	37.5	v2_Contig_9229.Contig1
LG8	SNP135	F3	37.5	v2_Contig_6140.Contig2	1	85.71	77	9347811	3e-12
LG8	SNP78	A	37.5	Contig_10779.Contig1
LG8	SNP600	A	37.5	v2_Contig_4414.Contig2	7	91.76	85	19249752	2e-25
LG8	SNP642	F3	47.9	v2_Contig_7302.Contig1	1	79.2	274	7087603	6e-44
LG8	C766127	A	50.4	v2_Contig_1129.Contig1
LG8	SNP852	A	53.9	v2_Contig_212.Contig1
LG8	SNP106	A	54.2	v2_Contig_9361.Contig1
LG9	SNP191	A	0	v2_Contig_1151.Contig1
LG9	SNP1024	A	0	v2_Contig_4342.Contig1
LG9	C6476	F3	1.4	Contig_561.Contig1	10	82.87	251	8667054	5e-53
LG9	SNP764	A	15.1	v2_Contig_1109.Contig13	10	95.01	441	9276876	0
LG9	SSR10	A	30.8	-
LG9	SNP450	A	36.7	v2_Contig_291.Contig1
LG9	C100342	F3	36.7	v2_Contig_410.Contig1	10	84.6	883	1543342	0
LG9	C118302	A	36.7	v2_Contig_637.Contig2	10	90.23	348	1541374	5e-126
LG9	SNP206	A	45.9	v2_Contig_8781.Contig1
LG9	SNP1278	F3	53.5	v2_Contig_7452.Contig2	10	91.48	305	1565603	2e-115	21	82.35	85	9928861	6e-11	11	82.35	85	16550139	6e-11
LG10	SNP787	F3	0	v2_Contig_1382.Contig1
LG10	SNP90	F1	8	v2_Contig_8916.Contig1	8	94.55	55	6066818	2e-15
LG10	C10779	A	10.9	v2_Contig_5099.Contig4	8	91.98	162	9689336	1e-57
LG10	C14287	A	10.9	v2_Contig_9327.Contig1
LG10	SNP1525	F1	10.9	v2_Contig_9700.Contig1	8	89.58	144	7746840	3e-44
LG10	SSR7	A	23.6	-
LG10	SNP489	A	23.6	v2_Contig_1461.Contig1	8	90	150	9542058	4e-48
LG10	C1203350	A	23.6	v2_Contig_665.Contig1	8	93.08	159	7743874	2e-59
LG10	SNP1105	F1	23.6	v2_Contig_5426.Contig1
LG10	SNP1285	F3	31.9	v2_Contig_7496.Contig2	8	86.81	273	14443361	1e-81
LG10	SNP1471	F3	36.7	v2_Contig_9447.Contig1
LG10	SNP1029	A	45.8	v2_Contig_45.Contig2	8	96.67	60	19061072	2e-19
LG10	SNP817	A	46.6	v2_Contig_1762.Contig1
LG10	SNP449	F3	52	Contig_2400.Contig1	8	89.91	337	19282980	3e-120
LG10	SNP776	A	52	v2_Contig_1334.Contig1	8	87.37	285	19283074	6e-88
LG11	SNP1488	F3	0	v2_Contig_9554.Contig1	13	89.87	158	8562306	2e-50
LG11	SNP723	A	0	Contig_6916.Contig4
LG11	SNP217	A	0	Contig_11330.Contig1	13	89.87	158	8562306	2e-50
LG11	SNP943	A	0	v2_Contig_336.Contig1
LG11	SNP638	A	0	v2_Contig_896.Contig1
LG11	SNP138	A	6	Contig_11065.Contig1	13	89.35	169	7558984	1e-53
LG11	SNP742	A	6	v2_Contig_1040.Contig1	13	89.94	169	7558816	5e-55
LG11	SNP871	F3	8.3	v2_Contig_2339.Contig1 *	13	79.73	375	5666083	2e-66
LG11	C10489	F3	8.3	v2_Contig_4721.Contig4
LG11	SNP232	A	8.3	v2_Contig_4721.Contig3
LG11	SNP872	A	10.5	v2_Contig_2339.Contig1 *	13	79.73	375	5666083	2e-66
LG11	SNP875	A	11.3	v2_Contig_2339.Contig1 *	13	79.73	375	5666083	2e-66
LG11	SNP469	A	11.3	v2_Contig_6443.Contig1	13	90.09	232	5059832	2e-80
LG11	SNP1045	A	11.3	v2_Contig_4721.Contig3
LG11	SNP877	F3	11.3	v2_Contig_2339.Contig1 *	13	79.73	375	5666083	2e-66
LG11	SNP398	A	11.3	v2_Contig_1753.Contig1
LG11	SNP879	F3	11.3	v2_Contig_2339.Contig1 *	13	79.73	375	5666083	2e-66
LG11	SNP878	F3	11.3	v2_Contig_2339.Contig1 *	13	79.73	375	5666083	2e-66
LG11	SNP1512	F3	18	v2_Contig_9646.Contig1	13	87.5	120	19310345	7e-31
LG11	SNP1340	F3	18	v2_Contig_8305.Contig2
LG11	C151534	A	18	v2_Contig_9646.Contig2
LG11	SNP376	F3	37.1	v2_Contig_5275.Contig1
LG11	C13889	F3	51.7	v2_Contig_9045.Contig1
LG12	SNP435	F3	0	v2_Contig_3806.Contig10	1	85.71	539	22724814	3e-155
LG12	SNP1347	A	0	v2_Contig_8446.Contig1
LG12	SNP1089	F3	15.6	v2_Contig_5207.Contig1
LG12	C8643	A	19.7	v2_Contig_2312.Contig1
LG12	SNP1269	A	23.4	v2_Contig_732.Contig1
LG12	C990298	F3	28.4	v2_Contig_4040.Contig3	16	92.17	166	12211814	1e-59
LG12	SNP658	A	28.4	Contig_5767.Contig2
LG12	SNP774	F3	36.1	v2_Contig_129.Contig1	16	81.1	418	10595435	2e-83
LG12	SNP645	A	38.4	v2_Contig_139.Contig1
LG12	SNP1293	F1	45.5	v2_Contig_7609.Contig1
LG13	SNP184	F3	0	v2_Contig_4042.Contig1
LG13	SNP451	A	0	v2_Contig_577.Contig1
LG13	SNP1288	F3	6.4	v2_Contig_7561.Contig1
LG13	SNP970	F2	7.8	v2_Contig_383.Contig1
LG13	SNP1207	A	7.8	v2_Contig_6698.Contig1
LG13	SNP899	F3	19	v2_Contig_245.Contig3
LG13	SNP441	F3	19	v2_Contig_245.Contig4	7	82.68	462	6087218	5e-113
LG13	SNP399	A	22.8	v2_Contig_424.Contig1	7	91.41	163	6078415	2e-56
LG13	SNP386	A	28.9	v2_Contig_6268.Contig1	7	84.96	133	9260790	8e-30
LG13	SNP60	A	45.1	v2_Contig_5251.Contig1
LG14	SNP48	A	0	Contig_10555.Contig1
LG14	SNP710	A	0	Contig_6243.Contig3
LG14	SNP1159	F3	4.2	v2_Contig_6042.Contig1
LG14	SNP1357	A	4.2	v2_Contig_8558.Contig1
LG14	SNP840	A	9.2	v2_Contig_206.Contig2	20	89.8	559	8898151	0	7	80.9	555	11132628	1e-119
LG14	SNP456	A	9.2	Contig_258.Contig1	20	88.81	143	7801971	3e-42
LG14	SNP747	F3	26.1	v2_Contig_106.Contig2	20	85.54	816	5566096	0
LG14	C7498383	F3	26.1	v2_Contig_106.Contig3	2	97.26	73	13641006	5e-27	15	95.83	72	2486137	8e-25	9	91.89	74	4596822	6e-21	Un	92.16	51	41279996	2e-11
LG14	SNP750	A	26.1	v2_Contig_106.Contig4
LG14	C914488	A	39.1	v2_Contig_2728.Contig1	Un	83.33	78	32052132	3e-11
LG14	SNP1519	A	41.6	v2_Contig_9657.Contig4	20	93.55	93	11620482	5e-31
LG15	SNP1170	F2	0	v2_Contig_625.Contig1
LG15	SNP806	A	0	v2_Contig_1572.Contig2
LG15	SNP1027	F2	9.2	v2_Contig_4483.Contig3	4	83.79	253	13228687	8e-61
LG15	C12609	A	15.4	v2_Contig_717.Contig3	4	89.77	264	11825892	4e-90
LG15	SNP62	F3	15.4	v2_Contig_9140.Contig2
LG15	SNP1261	F2	18.7	v2_Contig_717.Contig4
LG15	C8534	F3	23.6	v2_Contig_213.Contig1
LG15	SNP855	F3	23.6	v2_Contig_213.Contig2
LG15	SNP857	A	23.6	v2_Contig_213.Contig3
LG15	SNP570	F3	26.8	v2_Contig_2641.Contig1	4	79.33	358	9061262	6e-56
LG15	SNP1380	A	37.4	v2_Contig_8900.Contig1	4	75.87	460	5025564	2e-46
LG15	C12501	F3	37.4	v2_Contig_7032.Contig3
LG15	SNP580	A	37.4	Contig_4566.Contig1	4	90.97	144	5561207	1e-46
LG16	SSR6	A	0	-
LG16	C11397486	F3	15.6	v2_Contig_59.Contig1
LG16	SNP431	A	27.2	v2_Contig_2081.Contig1
LG16	C8590	F3	28.6	v2_Contig_229.Contig2
LG16	SNP1208	A	35.7	v2_Contig_67.Contig1
LG17	SNP883	F3	0	v2_Contig_236.Contig3	18	91.81	171	14984556	3e-61
LG17	SNP1531	F3	25	ERB
LG17	SNP1529	F3	25	ERB
LG17	SNP377	A	25	Contig_1346.Contig3	18	94.85	136	6890197	3e-53	15	90.78	141	2369411	2e-45	1	87.32	142	16635350	1e-37
LG17	C9454	F3	32	v2_Contig_3429.Contig1
LG17	C12456	F3	32	v2_Contig_6967.Contig1
LG17	SNP1406	F1	32	v2_Contig_9152.Contig1
LG18	SNP1120	F3	0	v2_Contig_5691.Contig1	Un	89.85	394	4398929	1e-141	11	87.56	394	7767899	1e-126	19	85	200	2493938	2e-49	3	85.71	189	6327905	2e-49	21	83.25	203	2937121	2e-44
LG18	C14923134	F3	16.9	v2_Contig_9578.Contig3
LG18	SNP132	A	16.9	Contig_11035.Contig1	17	87.03	239	3967321	1e-70
LG18	SNP1102	A	23.1	v2_Contig_5414.Contig3
LG18	SNP359	A	29.1	Contig_124.Contig2	17	85.62	299	13170219	2e-83
LG18	SNP827	A	29.1	v2_Contig_185.Contig2	17	85.62	299	13170219	2e-83
LG18	C89180158	F3	30.7	v2_Contig_242.Contig2	17	84.03	263	3171202	1e-64
LG18	SNP898	A	30.7	v2_Contig_243.Contig1	17	85.28	163	3255654	1e-39
LG18	SNP417	A	30.7	Contig_208.Contig1
LG18	C4181114	A	30.7	v2_Contig_55.Contig1
LG19	SNP267	F3	0	Contig_11505.Contig6
LG19	C1921407	A	3.1	v2_Contig_9165.Contig7
LG19	SNP1411	F3	26.9	v2_Contig_9214.Contig2
LG20	SNP1202	F3	0	v2_Contig_6558.Contig1	18	86.52	178	15465442	4e-48
LG20	SNP318	A	18.1	v2_Contig_1189.Contig1
LG20	C12843220137	F3	26.8	v2_Contig_7485.Contig1	12	87.08	1215	10121994	0
LG21	SNP986	F3	0	v2_Contig_3991.Contig1
LG21	SNP1460	F3	21.9	v2_Contig_9410.Contig1
LG21	SNP1351	A	21.9	v2_Contig_8456.Contig1
LG21	SNP1378	A	21.9	v2_Contig_89.Contig1	14	90.75	173	1052023	6e-59
LG21	SNP216	A	21.9	Contig_11329.Contig1
LG21	SNP1168	A	21.9	v2_Contig_62.Contig1	14	95.61	114	11559439	3e-44
LG22	SNP1320	F3	0	v2_Contig_7841.Contig38	7	89.17	277	12661642	3e-93	1	91.58	190	15917657	1e-67
LG22	SNP1352	A	4.6	v2_Contig_8462.Contig1
LG22	C4234	F3	21.5	Contig_2130.Contig4	7	93.7	127	25238642	9e-47	Un	89.62	106	11253749	2e-28
LG22	SNP1252	F3	21.5	v2_Contig_709.Contig1	11	77.27	946	12697394	1e-150	7	88.05	410	11132076	1e-135	1	81.77	203	10991075	7e-39
LG22	SNP1484	A	21.5	v2_Contig_9529.Contig6
LG23	SNP1124	F3	0	v2_Contig_5748.Contig1
LG23	SNP663	A	0	Contig_5813.Contig2
LG23	SNP1169	A	13.8	v2_Contig_6225.Contig1
LG23	SNP987	A	13.8	v2_Contig_4006.Contig2
LG23	C14042	F3	15.7	v2_Contig_9150.Contig3
LG23	SNP633	A	15.7	v2_Contig_4877.Contig1
LG23	SNP113	A	15.7	Contig_10978.Contig1	Un	85.04	127	29111369	1e-28
LG23	SNP1382	A	15.7	v2_Contig_8930.Contig1	7	95.3	234	2319834	6e-101	15	88.89	234	11982517	6e-76
LG23	SNP921	A	15.7	v2_Contig_289.Contig3	Un	92.38	210	8532911	5e-80
LG23	SNP726	A	15.7	v2_Contig_8930.Contig8	7	95.3	234	2319834	1e-101	15	88.89	234	11982517	1e-76
LG23	SNP1328	A	17.6	v2_Contig_8011.Contig1
LG23	SNP920	A	17.6	v2_Contig_289.Contig1
LG23	SNP422	A	18.8	v2_Contig_42.Contig1	Un	79.19	519	8357825	6e-91
LG24	SNP821	F3	0	v2_Contig_18.Contig1
LG24	C1756	F3	18.1	Contig_11196.Contig6	5	83.7	135	11305812	2e-25
LG24	SNP173	F3	18.1	Contig_11196.Contig4	5	81.58	152	11305827	2e-23
LG24	SNP913	A	18.1	v2_Contig_270.Contig1	5	77.05	488	10927328	2e-67
LG24	SNP174	A	18.1	Contig_11196.Contig5	5	82.24	152	11305827	9e-26	11	81.11	90	11253453	3e-11
LG25	SNP935	A	0	v2_Contig_321.Contig1
LG25	SNP684	F3	2.1	Contig_6021.Contig2	Un	87.44	207	4401846	9e-61	19	91.54	130	2505173	6e-43
LG25	SNP1472	A	2.1	v2_Contig_945.Contig2	Un	91.04	134	4394639	3e-44	11	88.98	118	7771830	3e-33	3	88.31	77	6330728	1e-17
LG25	C1645	F3	10.9	v2_Contig_6000.Contig2	Un	88	100	3119974	3e-24
LG25	SNP1165	F3	17.5	v2_Contig_6144.Contig1
LG26	SNP623	F3	0	Contig_5178.Contig1
LG26	SNP1039	F3	11	v2_Contig_471.Contig1
LG26	C11932	F3	11	v2_Contig_6455.Contig2
LG27	SNP1536	F3	0	MYO2526
LG27	C115147	A	9.2	v2_Contig_6.Contig14	Un	80.68	1837	17705283	0
LG27	SNP1069	A	9.2	v2_Contig_494.Contig2	Un	85.57	194	39081164	4e-50
LG27	SNP278	A	9.2	v2_Contig_516.Contig13	Un	81.7	1694	17979628	0
LG27	C115657	F3	9.2	v2_Contig_6.Contig23	Un	80.94	446	17703580	8e-95
LG28	SNP81	F3	0	Contig_10822.Contig1	15	90.72	194	11532015	4e-67
LG28	SNP1415	F3	9	v2_Contig_9224.Contig1	15	92.17	115	8698558	7e-39
LG29	SNP42	F3	0	v2_Contig_6631.Contig1	9	94.19	86	10129668	3e-29
LG29	SNP58	F3	7	v2_Contig_9116.Contig1
LG30	SNP794	F3	0	v2_Contig_145.Contig1
LG30	SNP186	F3	7	Contig_11231.Contig1
LG31	SNP182	F3	0	v2_Contig_9443.Contig1	20	89.04	456	11432449	7e-160	13	88.99	454	410310	9e-159	9	88.33	454	14690494	9e-154	11	87.8	451	8255871	9e-149	Un	86.4	456	40335707	1e-138	3	86.26	444	689978	7e-135	15	91.72	302	13202065	6e-116
LG31	SNP923	F3	6.1	v2_Contig_29.Contig2	15	93.4	197	4125740	6e-77	10	81.82	176	5265018	5e-33
LG31	SNP1166	F3	6.1	v2_Contig_6157.Contig1
LG32	SNP235	F3	0	v2_Contig_9576.Contig1
LG32	SNP1447	F3	3	v2_Contig_94.Contig2	13	81.31	305	10049248	1e-62
LG33	C14379	F3	0	v2_Contig_9374.Contig10
LG33	SNP1436	F3	0	v2_Contig_9374.Contig2
LG34	SNP1141	F3	0	v2_Contig_590.Contig1
LG34	SNP1264	F3	0	v2_Contig_7236.Contig1
LG34	SNP1549	F3	0	EF1B153
LG34	SNP461	F3	0	v2_Contig_540.Contig1
LG35	SNP1412	F3	0	v2_Contig_9214.Contig4
LG35	C3345	F3	0	Contig_11650.Contig4
LG35	SNP1294	F3	0	v2_Contig_7612.Contig1
LG36	SNP275	F3	0	Contig_11534.Contig4	Un	90.61	181	39105343	4e-61
LG36	SNP722	F3	0	Contig_6735.Contig3	Un	86.09	302	39078201	3e-86
LG36	SNP801	F3	0	v2_Contig_1495.Contig1	16	90.95	221	17497116	3e-79
LG37	SNP1349	F3	0	v2_Contig_8448.Contig1
LG37	SNP1133	F3	0	v2_Contig_5818.Contig2	20	90.13	152	16351022	1e-48
LG38	SNP1020	F3	0	v2_Contig_4300.Contig3
LG38	SNP626	F3	0	v2_Contig_9647.Contig2	14	90.76	119	14802879	7e-38	8	89.08	119	14351749	1e-34	3	86.55	119	12182862	1e-29	Un	85.71	119	28983322	7e-28
v2_Contig_2339.Contig1 * = The sum of the BLAST results here is 5 hits more (157) than mentioned in the text (152) as this not-combined contig with 6 SNPs gives 6 times the same hit.
Also in Figure 2 we corrected for this.
(1): F = framework markers (F3 = LODscore ≥ 3, F2 = LODscore ≥ 2, F1 = LODscore ≥ 1), A = accessory markers (LODscore < 1)
