# Supplementary material for: A Genetic Linkage Map of Sole (Solea solea): A Tool for Evolutionary and Comparative Analyses of Exploited (Flat)Fishes
Source: PLoS One. 2014 Dec 26;9(12):e115040. doi: 10.1371/journal.pone.0115040 (PMC4277273; doi:10.1371/journal.pone.0115040)
Supplement: S3 Table — Blast results of sole sequences against the pufferfish genome. (XLSX) [file pone.0115040.s003.xlsx]

## Sheet: Pufferfish_blastresults
Table S3: BLAST results of sole sequences against the pufferfish genome.
LG	Marker	Frm/Acc (1)	cM	Contigname	Chr	Pident	Lalign	Location	E-value	Chr	Pident	Lalign	Location	E-value	Chr	Pident	Lalign	Location	E-value
LG1	SSR4	F3	0	-
LG1	SNP7	F3	9.9	Contig_10088.Contig1
LG1	SNP809	A	23	v2_Contig_170.Contig1	15	87.05	224	2340151	6e-65
LG1	SNP80	F3	23	v2_Contig_5820.Contig1
LG1	SNP861	A	23	v2_Contig_23.Contig1
LG1	SNP599	A	29.3	v2_Contig_349.Contig1
LG1	SNP640	F3	33.9	v2_Contig_4983.Contig1
LG1	SNP1440	A	38.7	v2_Contig_9385.Contig1
LG1	C10524569	F3	38.7	v2_Contig_474.Contig1	15	81.42	366	4911552	6e-70
LG1	C1199504	F3	38.7	v2_Contig_65.Contig1	15	87.19	203	5021044	3e-59
LG1	SNP1074	A	38.7	v2_Contig_5091.Contig1
LG1	C3932	A	38.7	v2_Contig_228.Contig1
LG1	SNP1314	A	38.7	v2_Contig_7756.Contig1
LG1	SNP166	A	53.3	Contig_11177.Contig1	11	83.49	109	6155006	2e-19
LG1	SNP971	A	53.3	v2_Contig_387.Contig1
LG1	C7723	F3	53.3	v2_Contig_1270.Contig1	15'	88.18	203	1053910	2e-62
LG1	C8845	F3	53.3	v2_Contig_24.Contig2
LG1	C78421	F3	81	v2_Contig_138.Contig3	6	85.08	657	4749538	0
LG1	SNP780	F3	81	v2_Contig_138.Contig2
LG1	SNP503	A	86.5	Contig_3474.Contig5
LG1	SNP834	A	86.5	v2_Contig_195.Contig1
LG1	SNP1210	A	92.1	v2_Contig_6762.Contig1
LG2	SSR1	F3	0	-
LG2	SNP265	A	0	v2_Contig_1171.Contig1
LG2	SNP484	F3	1.2	Contig_2836.Contig1
LG2	SNP1040	A	1.2	v2_Contig_4715.Contig1
LG2	SNP104	A	12.4	v2_Contig_8587.Contig1
LG2	SNP1127	F3	17.2	v2_Contig_58.Contig1
LG2	SNP757	A	20.1	v2_Contig_1099.Contig2	3	83.26	239	13394201	7e-56
LG2	SNP1198	A	23	v2_Contig_6476.Contig1
LG2	SNP1316	F3	31.5	v2_Contig_776.Contig2
LG2	SNP1094	A	39.3	v2_Contig_5357.Contig10
LG2	SNP1359	A	39.3	v2_Contig_8603.Contig1	3	86.3	73	10174525	2e-13
LG2	C15021	A	39.3	v2_Contig_9604.Contig1
LG2	SNP294	A	48.8	Contig_11568.Contig3	Un	90.1	303	88806298	5e-107	11	86.8	250	6177323	1e-73
LG2	SNP974	A	48.8	v2_Contig_392.Contig1	Un	96.05	76	88295799	4e-27
LG2	SNP523	A	48.8	Contig_390.Contig2
LG2	SNP1184	A	48.8	v2_Contig_6370.Contig2
LG2	SNP88	A	53.4	v2_Contig_142.Contig3	3	88.69	557	10175107	0
LG2	SNP1205	F3	57	v2_Contig_6657.Contig1
LG2	SNP800	A	57	v2_Contig_147.Contig1	3	81.4	844	8880489	0	2	79.79	757	4266893	1e-148
LG2	SNP605	A	57	v2_Contig_525.Contig2
LG2	C7798	A	57	v2_Contig_136.Contig1	3	83.89	180	9465380	4e-41
LG2	SNP590	A	57	v2_Contig_3744.Contig1
LG2	SNP1323	F3	61.9	v2_Contig_7965.Contig1	12	86.08	316	11579248	3e-92	Un	91.12	169	6859647	7e-59	2	84.62	156	7799573	5e-36
LG2	SNP1331	A	71.1	v2_Contig_818.Contig1
LG2	SNP946	A	71.6	v2_Contig_3436.Contig2	Un	86.96	506	6292364	2e-150
LG2	SNP1335	A	71.6	v2_Contig_8233.Contig1	Un	89.57	163	5943838	3e-52
LG2	C13543	A	89.2	v2_Contig_8508.Contig1	3	89.17	157	15219240	9e-47	18	88.17	93	6030517	7e-23
LG2	SNP702	A	89.2	Contig_6164.Contig3	Un	94.95	99	4722034	1e-35
LG2	SNP1129	A	89.2	v2_Contig_5813.Contig3
LG2	SNP1478	A	89.2	v2_Contig_9507.Contig20
LG2	SNP1144	A	89.2	v2_Contig_5991.Contig1
LG2	SNP1370	A	89.2	v2_Contig_8697.Contig2
LG2	SNP573	A	89.2	v2_Contig_480.Contig2	3	88.46	182	15228774	4e-55	18	86.32	95	2925705	4e-20
LG2	SNP1122	A	89.2	v2_Contig_5736.Contig1
LG2	SNP1255	A	89.2	v2_Contig_714.Contig4
LG2	SNP1432	A	89.2	v2_Contig_9362.Contig2
LG3	SNP1311	A	0	v2_Contig_7731.Contig6
LG3	SNP1375	A	9.2	v2_Contig_8806.Contig1
LG3	C12143	A	12.2	v2_Contig_68.Contig2	13	90.28	247	10430526	2e-86
LG3	SNP1376	A	12.2	v2_Contig_8806.Contig2
LG3	SNP1167	F3	12.2	v2_Contig_6159.Contig1
LG3	C13098	A	44.9	v2_Contig_7731.Contig1	13	94	100	7298672	4e-35	5	97.65	85	2559141	2e-33	Un	89.29	84	103977650	3e-21
LG3	SNP1310	A	44.9	v2_Contig_7731.Contig2
LG3	SNP543	A	63.1	v2_Contig_741.Contig1
LG3	SNP361	A	63.1	Contig_125.Contig1
LG3	SNP1022	A	63.1	v2_Contig_4310.Contig1
LG3	C9513490	F3	63.1	v2_Contig_348.Contig4	13	91.95	174	13241665	1e-62
LG3	SNP1319	F2	64.9	v2_Contig_782.Contig1
LG3	SNP466	A	71.4	v2_Contig_301.Contig2
LG3	SNP465	F3	71.4	v2_Contig_301.Contig1	13	78.83	477	11132517	6e-76
LG3	C80243	F3	82.3	v2_Contig_153.Contig1	13	94.57	92	2776456	4e-32
LG4	C2556	A	0	Contig_11467.Contig1	18	87.71	179	2296890	8e-53
LG4	SNP1038	F3	16.2	v2_Contig_4692.Contig1
LG4	C78890609	F3	29.5	v2_Contig_14.Contig1
LG4	SNP933	A	29.5	v2_Contig_315.Contig1	Un	92.41	158	27119426	3e-57	3	86.44	118	15213224	3e-28	18	93.59	78	2925704	2e-24
LG4	SSR9	F3	44.3	-
LG4	SNP1302	A	51.3	v2_Contig_767.Contig3
LG4	C12431	A	51.3	v2_Contig_6966.Contig7
LG4	C123798	A	51.3	v2_Contig_6966.Contig5
LG4	C1235261	F3	51.3	v2_Contig_6966.Contig3
LG4	SNP1240	F3	51.3	v2_Contig_6966.Contig6
LG4	C12975	A	51.3	v2_Contig_767.Contig1	18	91.15	113	11010157	4e-35
LG4	SNP968	A	55.2	v2_Contig_379.Contig2
LG4	SNP1462	F3	72	v2_Contig_9420.Contig1
LG4	SNP637	A	72	v2_Contig_5449.Contig1	18	91.28	149	8986526	3e-51
LG4	SNP601	A	72	v2_Contig_5898.Contig1	18	88.03	142	2936402	3e-40
LG4	SNP1191	A	75.5	v2_Contig_6447.Contig1	18	83.18	107	6608789	8e-19
LG4	C81361	A	75.5	v2_Contig_1746.Contig2	18	85.74	491	6458524	1e-145
LG4	C357996	A	75.5	v2_Contig_4056.Contig1
LG5	SNP116	F3	0	v2_Contig_9369.Contig2
LG5	C13843	A	1.4	v2_Contig_894.Contig1
LG5	C9156	F2	9.3	v2_Contig_273.Contig1
LG5	SNP1067	F2	9.3	v2_Contig_49.Contig1
LG5	SNP678	A	37.3	v2_Contig_3922.Contig2
LG5	SSR2	F1	42.8	-
LG5	C9289	F3	48.2	v2_Contig_3.Contig1	17	85.28	1189	4563154	0
LG5	SNP932	A	50.7	v2_Contig_311.Contig1
LG5	SNP518	A	54.9	Contig_380.Contig1
LG5	C10343	F3	68.1	v2_Contig_466.Contig2	17	89.67	242	6542397	3e-81
LG5	SNP1528	F2	74.8	LHB362
LG6	SSR3	F3	0	-
LG6	SNP1503	A	1.4	v2_Contig_9610.Contig1
LG6	SNP425	F2	1.4	Contig_2149.Contig3	9	85.93	135	4552459	4e-32
LG6	SNP330	A	5.9	Contig_11644.Contig2
LG6	C2009	A	5.9	v2_Contig_9570.Contig2
LG6	SNP228	F2	5.9	v2_Contig_9570.Contig4
LG6	SNP1336	A	5.9	v2_Contig_8243.Contig4
LG6	SNP737	A	5.9	v2_Contig_9529.Contig1
LG6	SNP1489	A	5.9	v2_Contig_9556.Contig3	Un	94.52	146	38415635	2e-57
LG6	SNP1062	F3	24.4	v2_Contig_4805.Contig1	Un	87.01	177	2361543	4e-49	13	84.83	178	12289238	2e-42
LG6	SNP250	A	36.9	v2_Contig_9330.Contig1
LG6	SNP1176	A	36.9	v2_Contig_6366.Contig1
LG6	SNP1390	A	36.9	v2_Contig_906.Contig2	Un	91.89	74	20755597	2e-20	9	81.6	125	6297361	2e-19
LG6	SNP520	F3	36.9	v2_Contig_7936.Contig1
LG6	SNP771	A	37.6	v2_Contig_127.Contig1
LG6	SNP170	A	37.7	v2_Contig_3614.Contig1
LG6	SNP1026	A	41.7	v2_Contig_4475.Contig1
LG6	SNP807	F2	41.7	v2_Contig_16.Contig1	9	89.38	273	1841275	3e-92
LG6	SNP704	A	53.3	v2_Contig_5537.Contig1	9	83.86	223	3660907	2e-53
LG6	SNP666	A	55	v2_Contig_560.Contig1
LG6	SNP709	F3	55.1	v2_Contig_5587.Contig1	9	92.31	91	3662318	7e-29	10	88.24	68	850789	2e-14
LG6	SNP1125	A	55.1	v2_Contig_5775.Contig1
LG6	SNP925	A	55.1	v2_Contig_297.Contig3
LG6	SNP963	F3	60.9	v2_Contig_3722.Contig1	9	86.22	820	10137091	0
LG6	C15168	A	73.9	v2_Contig_9655.Contig1
LG6	SNP1272	F3	73.9	v2_Contig_7331.Contig2
LG7	C1487	F2	0	v2_Contig_9419.Contig4	5	87.07	116	12397303	7e-29	Un	88.42	95	43777871	7e-24
LG7	SNP1117	A	29.6	v2_Contig_5592.Contig1
LG7	C7698	A	34	v2_Contig_118.Contig1	Un	88.68	159	67855822	8e-48
LG7	SNP73	F3	34.1	v2_Contig_7728.Contig1
LG7	C8454	F3	62.8	v2_Contig_2063.Contig4
LG7	SNP1091	F3	62.8	v2_Contig_5250.Contig1
LG7	SNP296	A	62.8	Contig_11569.Contig1
LG7	SNP848	A	62.8	v2_Contig_2063.Contig5
LG7	SNP586	A	62.8	Contig_46.Contig1	5	83.33	144	3821408	2e-29
LG8	SNP1070	A	0	v2_Contig_4958.Contig1
LG8	SNP1021	A	18.1	v2_Contig_431.Contig1
LG8	SNP1030	F3	22.4	v2_Contig_4556.Contig1
LG8	SNP303	F3	22.4	Contig_11582.Contig24	16	92.67	191	6589187	3e-72	Un	91.85	184	37063685	1e-66
LG8	SNP1010	F3	22.4	v2_Contig_414.Contig2
LG8	SNP1104	A	34	v2_Contig_5422.Contig1
LG8	SNP1160	A	34	v2_Contig_6044.Contig1
LG8	C14176	F3	37.5	v2_Contig_9229.Contig1
LG8	SNP135	F3	37.5	v2_Contig_6140.Contig2
LG8	SNP78	A	37.5	Contig_10779.Contig1
LG8	SNP600	A	37.5	v2_Contig_4414.Contig2
LG8	SNP642	F3	47.9	v2_Contig_7302.Contig1
LG8	C766127	A	50.4	v2_Contig_1129.Contig1
LG8	SNP852	A	53.9	v2_Contig_212.Contig1
LG8	SNP106	A	54.2	v2_Contig_9361.Contig1
LG9	SNP191	A	0	v2_Contig_1151.Contig1
LG9	SNP1024	A	0	v2_Contig_4342.Contig1
LG9	C6476	F3	1.4	Contig_561.Contig1
LG9	SNP764	A	15.1	v2_Contig_1109.Contig13	21'	93.27	446	1293306	0
LG9	SSR10	A	30.8	-
LG9	SNP450	A	36.7	v2_Contig_291.Contig1
LG9	C100342	F3	36.7	v2_Contig_410.Contig1	21	81.66	769	509205	1e-178
LG9	C118302	A	36.7	v2_Contig_637.Contig2	21	82.69	312	506094	4e-71
LG9	SNP206	A	45.9	v2_Contig_8781.Contig1
LG9	SNP1278	F3	53.5	v2_Contig_7452.Contig2	21	89.8	294	525462	3e-102
LG10	SNP787	F3	0	v2_Contig_1382.Contig1
LG10	SNP90	F1	8	v2_Contig_8916.Contig1	1	97.62	42	21728708	1e-11
LG10	C10779	A	10.9	v2_Contig_5099.Contig4	1	84.92	126	19259799	4e-27
LG10	C14287	A	10.9	v2_Contig_9327.Contig1
LG10	SNP1525	F1	10.9	v2_Contig_9700.Contig1	1	92.25	142	20489797	6e-50
LG10	SSR7	A	23.6	-
LG10	SNP489	A	23.6	v2_Contig_1461.Contig1
LG10	C1203350	A	23.6	v2_Contig_665.Contig1
LG10	SNP1105	F1	23.6	v2_Contig_5426.Contig1
LG10	SNP1285	F3	31.9	v2_Contig_7496.Contig2	1	79.4	267	15193151	1e-44
LG10	SNP1471	F3	36.7	v2_Contig_9447.Contig1
LG10	SNP1029	A	45.8	v2_Contig_45.Contig2	1	92.11	76	12846882	7e-22
LG10	SNP817	A	46.6	v2_Contig_1762.Contig1
LG10	SNP449	F3	52	Contig_2400.Contig1
LG10	SNP776	A	52	v2_Contig_1334.Contig1
LG11	SNP1488	F3	0	v2_Contig_9554.Contig1
LG11	SNP723	A	0	Contig_6916.Contig4
LG11	SNP217	A	0	Contig_11330.Contig1
LG11	SNP943	A	0	v2_Contig_336.Contig1
LG11	SNP638	A	0	v2_Contig_896.Contig1
LG11	SNP138	A	6	Contig_11065.Contig1
LG11	SNP742	A	6	v2_Contig_1040.Contig1
LG11	SNP871	F3	8.3	v2_Contig_2339.Contig1 *	12	80.85	329	8761538	4e-63
LG11	C10489	F3	8.3	v2_Contig_4721.Contig4
LG11	SNP232	A	8.3	v2_Contig_4721.Contig3
LG11	SNP872	A	10.5	v2_Contig_2339.Contig1 *	12	80.85	329	8761538	4e-63
LG11	SNP875	A	11.3	v2_Contig_2339.Contig1 *	12	80.85	329	8761538	4e-63
LG11	SNP469	A	11.3	v2_Contig_6443.Contig1
LG11	SNP1045	A	11.3	v2_Contig_4721.Contig3
LG11	SNP877	F3	11.3	v2_Contig_2339.Contig1 *	12	80.85	329	8761538	4e-63
LG11	SNP398	A	11.3	v2_Contig_1753.Contig1
LG11	SNP879	F3	11.3	v2_Contig_2339.Contig1 *	12	80.85	329	8761538	4e-63
LG11	SNP878	F3	11.3	v2_Contig_2339.Contig1 *	12	80.85	329	8761538	4e-63
LG11	SNP1512	F3	18	v2_Contig_9646.Contig1	12	89.16	166	4010587	4e-52
LG11	SNP1340	F3	18	v2_Contig_8305.Contig2
LG11	C151534	A	18	v2_Contig_9646.Contig2
LG11	SNP376	F3	37.1	v2_Contig_5275.Contig1
LG11	C13889	F3	51.7	v2_Contig_9045.Contig1
LG12	SNP435	F3	0	v2_Contig_3806.Contig10	3	83.46	538	2172575	1e-133
LG12	SNP1347	A	0	v2_Contig_8446.Contig1
LG12	SNP1089	F3	15.6	v2_Contig_5207.Contig1
LG12	C8643	A	19.7	v2_Contig_2312.Contig1
LG12	SNP1269	A	23.4	v2_Contig_732.Contig1
LG12	C990298	F3	28.4	v2_Contig_4040.Contig3	2	92.17	166	15353867	9e-60	3	84.38	128	973432	6e-27	10	90.77	65	12310677	3e-15
LG12	SNP658	A	28.4	Contig_5767.Contig2
LG12	SNP774	F3	36.1	v2_Contig_129.Contig1
LG12	SNP645	A	38.4	v2_Contig_139.Contig1
LG12	SNP1293	F1	45.5	v2_Contig_7609.Contig1
LG13	SNP184	F3	0	v2_Contig_4042.Contig1
LG13	SNP451	A	0	v2_Contig_577.Contig1
LG13	SNP1288	F3	6.4	v2_Contig_7561.Contig1
LG13	SNP970	F2	7.8	v2_Contig_383.Contig1
LG13	SNP1207	A	7.8	v2_Contig_6698.Contig1
LG13	SNP899	F3	19	v2_Contig_245.Contig3
LG13	SNP441	F3	19	v2_Contig_245.Contig4
LG13	SNP399	A	22.8	v2_Contig_424.Contig1
LG13	SNP386	A	28.9	v2_Contig_6268.Contig1
LG13	SNP60	A	45.1	v2_Contig_5251.Contig1	Un	85.5	131	24894896	6e-30
LG14	SNP48	A	0	Contig_10555.Contig1
LG14	SNP710	A	0	Contig_6243.Contig3
LG14	SNP1159	F3	4.2	v2_Contig_6042.Contig1
LG14	SNP1357	A	4.2	v2_Contig_8558.Contig1
LG14	SNP840	A	9.2	v2_Contig_206.Contig2	8	85.66	558	6141967	5e-166	7	82.76	203	1849701	1e-43
LG14	SNP456	A	9.2	Contig_258.Contig1
LG14	SNP747	F3	26.1	v2_Contig_106.Contig2	8	82.62	817	3596416	0
LG14	C7498383	F3	26.1	v2_Contig_106.Contig3	8	85.82	275	3596613	1e-77	5	97.3	74	3638162	1e-27
LG14	SNP750	A	26.1	v2_Contig_106.Contig4
LG14	C914488	A	39.1	v2_Contig_2728.Contig1
LG14	SNP1519	A	41.6	v2_Contig_9657.Contig4
LG15	SNP1170	F2	0	v2_Contig_625.Contig1
LG15	SNP806	A	0	v2_Contig_1572.Contig2
LG15	SNP1027	F2	9.2	v2_Contig_4483.Contig3	1	92.48	133	2384138	2e-46
LG15	C12609	A	15.4	v2_Contig_717.Contig3	1	89.38	292	1229533	1e-99
LG15	SNP62	F3	15.4	v2_Contig_9140.Contig2
LG15	SNP1261	F2	18.7	v2_Contig_717.Contig4	1	92.78	194	1229727	1e-73
LG15	C8534	F3	23.6	v2_Contig_213.Contig1
LG15	SNP855	F3	23.6	v2_Contig_213.Contig2
LG15	SNP857	A	23.6	v2_Contig_213.Contig3
LG15	SNP570	F3	26.8	v2_Contig_2641.Contig1	1	93.85	65	7380708	9e-19
LG15	SNP1380	A	37.4	v2_Contig_8900.Contig1
LG15	C12501	F3	37.4	v2_Contig_7032.Contig3
LG15	SNP580	A	37.4	Contig_4566.Contig1	7	83.33	492	5045732	9e-126
LG16	SSR6	A	0	-
LG16	C11397486	F3	15.6	v2_Contig_59.Contig1	Un	92.31	65	27599251	4e-17
LG16	SNP431	A	27.2	v2_Contig_2081.Contig1
LG16	C8590	F3	28.6	v2_Contig_229.Contig2
LG16	SNP1208	A	35.7	v2_Contig_67.Contig1	7	80.4	403	2611420	5e-79
LG17	SNP883	F3	0	v2_Contig_236.Contig3	14	89.33	178	6869685	3e-56
LG17	SNP1531	F3	25	ERB
LG17	SNP1529	F3	25	ERB
LG17	SNP377	A	25	Contig_1346.Contig3	14	92.81	139	2350642	6e-50	10	89.78	137	4625063	1e-41
LG17	C9454	F3	32	v2_Contig_3429.Contig1
LG17	C12456	F3	32	v2_Contig_6967.Contig1
LG17	SNP1406	F1	32	v2_Contig_9152.Contig1
LG18	SNP1120	F3	0	v2_Contig_5691.Contig1	11	88.3	393	6179897	3e-131	Un	86.26	393	88803800	7e-118	3	81.62	359	15115091	6e-79
LG18	C14923134	F3	16.9	v2_Contig_9578.Contig3
LG18	SNP132	A	16.9	Contig_11035.Contig1	11	89.17	240	8194748	5e-79
LG18	SNP1102	A	23.1	v2_Contig_5414.Contig3
LG18	SNP359	A	29.1	Contig_124.Contig2
LG18	SNP827	A	29.1	v2_Contig_185.Contig2
LG18	C89180158	F3	30.7	v2_Contig_242.Contig2
LG18	SNP898	A	30.7	v2_Contig_243.Contig1	11	86.14	166	9115796	4e-43
LG18	SNP417	A	30.7	Contig_208.Contig1
LG18	C4181114	A	30.7	v2_Contig_55.Contig1
LG19	SNP267	F3	0	Contig_11505.Contig6
LG19	C1921407	A	3.1	v2_Contig_9165.Contig7
LG19	SNP1411	F3	26.9	v2_Contig_9214.Contig2
LG20	SNP1202	F3	0	v2_Contig_6558.Contig1	14	90.28	72	6528790	3e-18
LG20	SNP318	A	18.1	v2_Contig_1189.Contig1
LG20	C12843220137	F3	26.8	v2_Contig_7485.Contig1	9	84.29	1216	2982814	0
LG21	SNP986	F3	0	v2_Contig_3991.Contig1
LG21	SNP1460	F3	21.9	v2_Contig_9410.Contig1
LG21	SNP1351	A	21.9	v2_Contig_8456.Contig1
LG21	SNP1378	A	21.9	v2_Contig_89.Contig1
LG21	SNP216	A	21.9	Contig_11329.Contig1
LG21	SNP1168	A	21.9	v2_Contig_62.Contig1	4	93.33	150	9159027	1e-56
LG22	SNP1320	F3	0	v2_Contig_7841.Contig38	Un	91.58	190	37063679	3e-68	16	90.22	184	6589194	1e-61
LG22	SNP1352	A	4.6	v2_Contig_8462.Contig1
LG22	C4234	F3	21.5	Contig_2130.Contig4	Un	91.87	123	45623907	3e-41	7	91.87	123	10851620	3e-41
LG22	SNP1252	F3	21.5	v2_Contig_709.Contig1	3	77.93	897	14389554	1e-154	7	89.52	210	1851844	5e-69
LG22	SNP1484	A	21.5	v2_Contig_9529.Contig6
LG23	SNP1124	F3	0	v2_Contig_5748.Contig1
LG23	SNP663	A	0	Contig_5813.Contig2
LG23	SNP1169	A	13.8	v2_Contig_6225.Contig1
LG23	SNP987	A	13.8	v2_Contig_4006.Contig2
LG23	C14042	F3	15.7	v2_Contig_9150.Contig3
LG23	SNP633	A	15.7	v2_Contig_4877.Contig1
LG23	SNP113	A	15.7	Contig_10978.Contig1
LG23	SNP1382	A	15.7	v2_Contig_8930.Contig1	Un	94.87	234	1442756	2e-99	16	87.5	88	6742937	6e-20
LG23	SNP921	A	15.7	v2_Contig_289.Contig3
LG23	SNP726	A	15.7	v2_Contig_8930.Contig8	Un	94.87	234	1442756	5e-100
LG23	SNP1328	A	17.6	v2_Contig_8011.Contig1
LG23	SNP920	A	17.6	v2_Contig_289.Contig1
LG23	SNP422	A	18.8	v2_Contig_42.Contig1	Un	80.15	267	60983106	2e-49
LG24	SNP821	F3	0	v2_Contig_18.Contig1
LG24	C1756	F3	18.1	Contig_11196.Contig6
LG24	SNP173	F3	18.1	Contig_11196.Contig4
LG24	SNP913	A	18.1	v2_Contig_270.Contig1
LG24	SNP174	A	18.1	Contig_11196.Contig5
LG25	SNP935	A	0	v2_Contig_321.Contig1
LG25	SNP684	F3	2.1	Contig_6021.Contig2	11	91.41	128	6158567	2e-42	2	86.81	91	3932689	3e-20
LG25	SNP1472	A	2.1	v2_Contig_945.Contig2	Un	89.34	122	65896194	4e-36
LG25	C1645	F3	10.9	v2_Contig_6000.Contig2
LG25	SNP1165	F3	17.5	v2_Contig_6144.Contig1
LG26	SNP623	F3	0	Contig_5178.Contig1
LG26	SNP1039	F3	11	v2_Contig_471.Contig1
LG26	C11932	F3	11	v2_Contig_6455.Contig2
LG27	SNP1536	F3	0	MYO2526
LG27	C115147	A	9.2	v2_Contig_6.Contig14
LG27	SNP1069	A	9.2	v2_Contig_494.Contig2	2	81.46	205	20352337	2e-38
LG27	SNP278	A	9.2	v2_Contig_516.Contig13
LG27	C115657	F3	9.2	v2_Contig_6.Contig23
LG28	SNP81	F3	0	Contig_10822.Contig1	10	92.49	173	11591038	6e-64
LG28	SNP1415	F3	9	v2_Contig_9224.Contig1
LG29	SNP42	F3	0	v2_Contig_6631.Contig1	18	92.21	77	1441283	1e-22
LG29	SNP58	F3	7	v2_Contig_9116.Contig1
LG30	SNP794	F3	0	v2_Contig_145.Contig1
LG30	SNP186	F3	7	Contig_11231.Contig1
LG31	SNP182	F3	0	v2_Contig_9443.Contig1	3	88.35	455	11312691	7e-154	8	87.89	454	9428268	2e-150	4	85.46	454	4199766	3e-132
LG31	SNP923	F3	6.1	v2_Contig_29.Contig2	10	86.45	273	3539239	3e-79	Un	92.17	115	103366816	1e-37
LG31	SNP1166	F3	6.1	v2_Contig_6157.Contig1
LG32	SNP235	F3	0	v2_Contig_9576.Contig1	12	89.94	169	2234101	1e-55
LG32	SNP1447	F3	3	v2_Contig_94.Contig2	12	86.6	291	2568800	5e-86
LG33	C14379	F3	0	v2_Contig_9374.Contig10
LG33	SNP1436	F3	0	v2_Contig_9374.Contig2
LG34	SNP1141	F3	0	v2_Contig_590.Contig1
LG34	SNP1264	F3	0	v2_Contig_7236.Contig1
LG34	SNP1549	F3	0	EF1B153
LG34	SNP461	F3	0	v2_Contig_540.Contig1
LG35	SNP1412	F3	0	v2_Contig_9214.Contig4
LG35	C3345	F3	0	Contig_11650.Contig4
LG35	SNP1294	F3	0	v2_Contig_7612.Contig1
LG36	SNP275	F3	0	Contig_11534.Contig4	2	93.83	162	20337596	7e-63	Un	87.33	150	57241688	1e-40
LG36	SNP722	F3	0	Contig_6735.Contig3	2	86.91	298	20356579	1e-89
LG36	SNP801	F3	0	v2_Contig_1495.Contig1	Un	90.05	221	105276176	5e-76
LG37	SNP1349	F3	0	v2_Contig_8448.Contig1
LG37	SNP1133	F3	0	v2_Contig_5818.Contig2	Un	90.28	144	34208787	5e-46
LG38	SNP1020	F3	0	v2_Contig_4300.Contig3
LG38	SNP626	F3	0	v2_Contig_9647.Contig2	Un	93.28	119	44634919	5e-43	1	89.52	124	15257227	2e-37
v2_Contig_2339.Contig1 * = The sum of the BLAST results here is 5 hits more (102) than mentioned in the text (97) as this not-combined contig with 6 SNPs gives 6 times the same hit.
Also in Figure 2 we corrected for this.
(1): F = framework markers (F3 = LODscore ≥ 3, F2 = LODscore ≥ 2, F1 = LODscore ≥ 1), A = accessory markers (LODscore < 1)
