# Supplementary material for: A Genetic Linkage Map of Sole (Solea solea): A Tool for Evolutionary and Comparative Analyses of Exploited (Flat)Fishes
Source: PLoS One. 2014 Dec 26;9(12):e115040. doi: 10.1371/journal.pone.0115040 (PMC4277273; doi:10.1371/journal.pone.0115040)
Supplement: S4 Table — Blast results of sole sequences against the medaka genome. (XLSX) [file pone.0115040.s004.xlsx]

## Sheet: Medaka_blastresults
Table S4: BLAST results of sole sequences against the medaka genome.
LG	Marker	Frm/Acc (1)	cM	Contigname	Chr	Pident	Lalign	Location	E-value	Chr	Pident	Lalign	Location	E-value	Chr	Pident	Lalign	Location	E-value	Chr	Pident	Lalign	Location	E-value	Chr	Pident	Lalign	Location	E-value
LG1	SSR4	F3	0	-
LG1	SNP7	F3	9.9	Contig_10088.Contig1
LG1	SNP809	A	23	v2_Contig_170.Contig1	17	85.37	205	17814667	7e-53
LG1	SNP80	F3	23	v2_Contig_5820.Contig1
LG1	SNP861	A	23	v2_Contig_23.Contig1
LG1	SNP599	A	29.3	v2_Contig_349.Contig1
LG1	SNP640	F3	33.9	v2_Contig_4983.Contig1
LG1	SNP1440	A	38.7	v2_Contig_9385.Contig1	17	87.06	85	23529376	1e-18
LG1	C10524569	F3	38.7	v2_Contig_474.Contig1	17	84.62	338	23340668	2e-83
LG1	C1199504	F3	38.7	v2_Contig_65.Contig1
LG1	SNP1074	A	38.7	v2_Contig_5091.Contig1	17	79.37	378	23985067	3e-61
LG1	C3932	A	38.7	v2_Contig_228.Contig1
LG1	SNP1314	A	38.7	v2_Contig_7756.Contig1
LG1	SNP166	A	53.3	Contig_11177.Contig1
LG1	SNP971	A	53.3	v2_Contig_387.Contig1
LG1	C7723	F3	53.3	v2_Contig_1270.Contig1
LG1	C8845	F3	53.3	v2_Contig_24.Contig2
LG1	C78421	F3	81	v2_Contig_138.Contig3	20	87.16	584	17432495	0.0
LG1	SNP780	F3	81	v2_Contig_138.Contig2
LG1	SNP503	A	86.5	Contig_3474.Contig5	20	87.12	163	18883790	5e-45
LG1	SNP834	A	86.5	v2_Contig_195.Contig1
LG1	SNP1210	A	92.1	v2_Contig_6762.Contig1
LG2	SSR1	F3	0	-
LG2	SNP265	A	0	v2_Contig_1171.Contig1
LG2	SNP484	F3	1.2	Contig_2836.Contig1
LG2	SNP1040	A	1.2	v2_Contig_4715.Contig1
LG2	SNP104	A	12.4	v2_Contig_8587.Contig1	8	83.67	251	3110402	2e-60
LG2	SNP1127	F3	17.2	v2_Contig_58.Contig1
LG2	SNP757	A	20.1	v2_Contig_1099.Contig2
LG2	SNP1198	A	23	v2_Contig_6476.Contig1
LG2	SNP1316	F3	31.5	v2_Contig_776.Contig2
LG2	SNP1094	A	39.3	v2_Contig_5357.Contig10	8	83.83	266	13222024	1e-60
LG2	SNP1359	A	39.3	v2_Contig_8603.Contig1
LG2	C15021	A	39.3	v2_Contig_9604.Contig1
LG2	SNP294	A	48.8	Contig_11568.Contig3	6	88.19	288	20152263	1e-92	8	92.64	299	8951623	7e-119	Un	90.61	309	24269	3e-112
LG2	SNP974	A	48.8	v2_Contig_392.Contig1	8	95.77	71	9034790	6e-24	Un	95.77	71	18872	6e-24
LG2	SNP523	A	48.8	Contig_390.Contig2
LG2	SNP1184	A	48.8	v2_Contig_6370.Contig2
LG2	SNP88	A	53.4	v2_Contig_142.Contig3	8	86.54	557	11329904	6e-174
LG2	SNP1205	F3	57	v2_Contig_6657.Contig1	8	83.91	261	13222023	2e-59
LG2	SNP800	A	57	v2_Contig_147.Contig1	8	85.54	830	13862908	0.0
LG2	SNP605	A	57	v2_Contig_525.Contig2
LG2	C7798	A	57	v2_Contig_136.Contig1
LG2	SNP590	A	57	v2_Contig_3744.Contig1
LG2	SNP1323	F3	61.9	v2_Contig_7965.Contig1	19	89.35	169	6473324	2e-53
LG2	SNP1331	A	71.1	v2_Contig_818.Contig1
LG2	SNP946	A	71.6	v2_Contig_3436.Contig2	8	84.89	503	19073096	3e-131
LG2	SNP1335	A	71.6	v2_Contig_8233.Contig1
LG2	C13543	A	89.2	v2_Contig_8508.Contig1	1	84.95	93	32015552	2e-17	Un	81.25	176	212995	2e-31
LG2	SNP702	A	89.2	Contig_6164.Contig3	8	95.24	105	24031435	1e-38
LG2	SNP1129	A	89.2	v2_Contig_5813.Contig3
LG2	SNP1478	A	89.2	v2_Contig_9507.Contig20
LG2	SNP1144	A	89.2	v2_Contig_5991.Contig1
LG2	SNP1370	A	89.2	v2_Contig_8697.Contig2
LG2	SNP573	A	89.2	v2_Contig_480.Contig2	7	81.58	114	3369184	6e-17	Un	86.98	192	4375	4e-53
LG2	SNP1122	A	89.2	v2_Contig_5736.Contig1	14	91.76	85	12784447	6e-25
LG2	SNP1255	A	89.2	v2_Contig_714.Contig4
LG2	SNP1432	A	89.2	v2_Contig_9362.Contig2
LG3	SNP1311	A	0	v2_Contig_7731.Contig6	6	81.67	300	12499007	5e-57
LG3	SNP1375	A	9.2	v2_Contig_8806.Contig1
LG3	C12143	A	12.2	v2_Contig_68.Contig2	6	89.68	252	8743676	2e-85
LG3	SNP1376	A	12.2	v2_Contig_8806.Contig2
LG3	SNP1167	F3	12.2	v2_Contig_6159.Contig1
LG3	C13098	A	44.9	v2_Contig_7731.Contig1	3	92.78	97	25472302	2e-31	6	98.89	90	12497980	2e-37
LG3	SNP1310	A	44.9	v2_Contig_7731.Contig2
LG3	SNP543	A	63.1	v2_Contig_741.Contig1
LG3	SNP361	A	63.1	Contig_125.Contig1
LG3	SNP1022	A	63.1	v2_Contig_4310.Contig1
LG3	C9513490	F3	63.1	v2_Contig_348.Contig4	6	92.56	121	990086	4e-41
LG3	SNP1319	F2	64.9	v2_Contig_782.Contig1
LG3	SNP466	A	71.4	v2_Contig_301.Contig2
LG3	SNP465	F3	71.4	v2_Contig_301.Contig1
LG3	C80243	F3	82.3	v2_Contig_153.Contig1	6	90.00	140	12858922	2e-43
LG4	C2556	A	0	Contig_11467.Contig1	1	90.91	176	38825639	9e-61
LG4	SNP1038	F3	16.2	v2_Contig_4692.Contig1	1	89.36	94	28624528	6e-25
LG4	C78890609	F3	29.5	v2_Contig_14.Contig1
LG4	SNP933	A	29.5	v2_Contig_315.Contig1	1	89.25	93	32015460	5e-24
LG4	SSR9	F3	44.3	-
LG4	SNP1302	A	51.3	v2_Contig_767.Contig3
LG4	C12431	A	51.3	v2_Contig_6966.Contig7
LG4	C123798	A	51.3	v2_Contig_6966.Contig5
LG4	C1235261	F3	51.3	v2_Contig_6966.Contig3
LG4	SNP1240	F3	51.3	v2_Contig_6966.Contig6
LG4	C12975	A	51.3	v2_Contig_767.Contig1	1	88.44	199	819541	8e-61
LG4	SNP968	A	55.2	v2_Contig_379.Contig2
LG4	SNP1462	F3	72	v2_Contig_9420.Contig1
LG4	SNP637	A	72	v2_Contig_5449.Contig1
LG4	SNP601	A	72	v2_Contig_5898.Contig1
LG4	SNP1191	A	75.5	v2_Contig_6447.Contig1
LG4	C81361	A	75.5	v2_Contig_1746.Contig2	10	82.52	143	7340850	7e-27	Un	83.70	503	238243	3e-130
LG4	C357996	A	75.5	v2_Contig_4056.Contig1
LG5	SNP116	F3	0	v2_Contig_9369.Contig2
LG5	C13843	A	1.4	v2_Contig_894.Contig1
LG5	C9156	F2	9.3	v2_Contig_273.Contig1
LG5	SNP1067	F2	9.3	v2_Contig_49.Contig1
LG5	SNP678	A	37.3	v2_Contig_3922.Contig2
LG5	SSR2	F1	42.8	-
LG5	C9289	F3	48.2	v2_Contig_3.Contig1	15	84.84	1187	23442589	0.0
LG5	SNP932	A	50.7	v2_Contig_311.Contig1
LG5	SNP518	A	54.9	Contig_380.Contig1
LG5	C10343	F3	68.1	v2_Contig_466.Contig2	15	93.33	60	20077740	8e-16
LG5	SNP1528	F2	74.8	LHB362
LG6	SSR3	F3	0	-
LG6	SNP1503	A	1.4	v2_Contig_9610.Contig1
LG6	SNP425	F2	1.4	Contig_2149.Contig3
LG6	SNP330	A	5.9	Contig_11644.Contig2
LG6	C2009	A	5.9	v2_Contig_9570.Contig2	7	93.94	66	4285280	3e-19
LG6	SNP228	F2	5.9	v2_Contig_9570.Contig4	7	89.26	121	4284194	3e-35
LG6	SNP1336	A	5.9	v2_Contig_8243.Contig4
LG6	SNP737	A	5.9	v2_Contig_9529.Contig1	7	93.94	66	4285280	4e-19
LG6	SNP1489	A	5.9	v2_Contig_9556.Contig3	7	88.82	152	4283438	3e-45
LG6	SNP1062	F3	24.4	v2_Contig_4805.Contig1	7	92.49	173	970282	3e-63
LG6	SNP250	A	36.9	v2_Contig_9330.Contig1	7	83.62	348	7818976	6e-85
LG6	SNP1176	A	36.9	v2_Contig_6366.Contig1
LG6	SNP1390	A	36.9	v2_Contig_906.Contig2	5	81.94	155	30335699	6e-28	7	86.06	208	3217186	3e-56
LG6	SNP520	F3	36.9	v2_Contig_7936.Contig1	7	90.82	98	13944175	5e-29
LG6	SNP771	A	37.6	v2_Contig_127.Contig1
LG6	SNP170	A	37.7	v2_Contig_3614.Contig1
LG6	SNP1026	A	41.7	v2_Contig_4475.Contig1
LG6	SNP807	F2	41.7	v2_Contig_16.Contig1	7	91.85	184	8861729	3e-66
LG6	SNP704	A	53.3	v2_Contig_5537.Contig1
LG6	SNP666	A	55	v2_Contig_560.Contig1
LG6	SNP709	F3	55.1	v2_Contig_5587.Contig1	7	85.10	208	12092306	2e-53
LG6	SNP1125	A	55.1	v2_Contig_5775.Contig1
LG6	SNP925	A	55.1	v2_Contig_297.Contig3
LG6	SNP963	F3	60.9	v2_Contig_3722.Contig1	7	86.31	818	25996798	0.0
LG6	C15168	A	73.9	v2_Contig_9655.Contig1
LG6	SNP1272	F3	73.9	v2_Contig_7331.Contig2
LG7	C1487	F2	0	v2_Contig_9419.Contig4	Un	94.64	56	178652	3e-15
LG7	SNP1117	A	29.6	v2_Contig_5592.Contig1
LG7	C7698	A	34	v2_Contig_118.Contig1	3	87.60	129	16377853	5e-33
LG7	SNP73	F3	34.1	v2_Contig_7728.Contig1	3	88.89	108	16382800	1e-29
LG7	C8454	F3	62.8	v2_Contig_2063.Contig4	3	92.55	94	22286080	4e-29
LG7	SNP1091	F3	62.8	v2_Contig_5250.Contig1	3	82.94	299	21951483	2e-67
LG7	SNP296	A	62.8	Contig_11569.Contig1
LG7	SNP848	A	62.8	v2_Contig_2063.Contig5	3	87.68	138	22266611	7e-37
LG7	SNP586	A	62.8	Contig_46.Contig1
LG8	SNP1070	A	0	v2_Contig_4958.Contig1
LG8	SNP1021	A	18.1	v2_Contig_431.Contig1
LG8	SNP1030	F3	22.4	v2_Contig_4556.Contig1
LG8	SNP303	F3	22.4	Contig_11582.Contig24	13	92.27	194	3295168	7e-72	14	90.56	180	815664	9e-61
LG8	SNP1010	F3	22.4	v2_Contig_414.Contig2
LG8	SNP1104	A	34	v2_Contig_5422.Contig1
LG8	SNP1160	A	34	v2_Contig_6044.Contig1
LG8	C14176	F3	37.5	v2_Contig_9229.Contig1
LG8	SNP135	F3	37.5	v2_Contig_6140.Contig2
LG8	SNP78	A	37.5	Contig_10779.Contig1
LG8	SNP600	A	37.5	v2_Contig_4414.Contig2
LG8	SNP642	F3	47.9	v2_Contig_7302.Contig1	13	94.52	73	17333036	1e-23
LG8	C766127	A	50.4	v2_Contig_1129.Contig1
LG8	SNP852	A	53.9	v2_Contig_212.Contig1
LG8	SNP106	A	54.2	v2_Contig_9361.Contig1
LG9	SNP191	A	0	v2_Contig_1151.Contig1
LG9	SNP1024	A	0	v2_Contig_4342.Contig1
LG9	C6476	F3	1.4	Contig_561.Contig1	11	95.65	46	8412145	1e-11
LG9	SNP764	A	15.1	v2_Contig_1109.Contig13	11	93.65	189	9475304	5e-74	8	74.87	199	24024614	1e-15
LG9	SSR10	A	30.8	-
LG9	SNP450	A	36.7	v2_Contig_291.Contig1
LG9	C100342	F3	36.7	v2_Contig_410.Contig1	11	84.47	309	16657739	2e-79
LG9	C118302	A	36.7	v2_Contig_637.Contig2	11	86.67	345	16656906	2e-102
LG9	SNP206	A	45.9	v2_Contig_8781.Contig1
LG9	SNP1278	F3	53.5	v2_Contig_7452.Contig2	11	90.52	306	16671593	4e-110
LG10	SNP787	F3	0	v2_Contig_1382.Contig1
LG10	SNP90	F1	8	v2_Contig_8916.Contig1	4	91.23	57	19995953	2e-12
LG10	C10779	A	10.9	v2_Contig_5099.Contig4	4	90.12	162	14010876	3e-52
LG10	C14287	A	10.9	v2_Contig_9327.Contig1
LG10	SNP1525	F1	10.9	v2_Contig_9700.Contig1
LG10	SSR7	A	23.6	-
LG10	SNP489	A	23.6	v2_Contig_1461.Contig1	4	87.26	157	14424038	7e-43
LG10	C1203350	A	23.6	v2_Contig_665.Contig1	4	87.01	308	17122570	6e-92
LG10	SNP1105	F1	23.6	v2_Contig_5426.Contig1
LG10	SNP1285	F3	31.9	v2_Contig_7496.Contig2	4	81.03	290	32758791	7e-56
LG10	SNP1471	F3	36.7	v2_Contig_9447.Contig1
LG10	SNP1029	A	45.8	v2_Contig_45.Contig2	4	83.08	266	28167840	2e-60
LG10	SNP817	A	46.6	v2_Contig_1762.Contig1	17	80.23	177	22947461	4e-29	4	87.50	216	8284033	4e-64
LG10	SNP449	F3	52	Contig_2400.Contig1
LG10	SNP776	A	52	v2_Contig_1334.Contig1
LG11	SNP1488	F3	0	v2_Contig_9554.Contig1	9	87.07	147	11966115	1e-39
LG11	SNP723	A	0	Contig_6916.Contig4
LG11	SNP217	A	0	Contig_11330.Contig1	9	87.07	147	11966115	1e-39
LG11	SNP943	A	0	v2_Contig_336.Contig1
LG11	SNP638	A	0	v2_Contig_896.Contig1
LG11	SNP138	A	6	Contig_11065.Contig1	9	88.17	93	10498793	1e-22
LG11	SNP742	A	6	v2_Contig_1040.Contig1	9	83.85	161	10498634	1e-34
LG11	SNP871	F3	8.3	v2_Contig_2339.Contig1	9	84.58	253	7699818	7e-64
LG11	C10489	F3	8.3	v2_Contig_4721.Contig4
LG11	SNP232	A	8.3	v2_Contig_4721.Contig3
LG11	SNP872	A	10.5	v2_Contig_2339.Contig1	9	84.58	253	7699818	7e-64
LG11	SNP875	A	11.3	v2_Contig_2339.Contig1	9	84.58	253	7699818	7e-64
LG11	SNP469	A	11.3	v2_Contig_6443.Contig1	12	90.91	66	7843261	1e-15	9	91.23	228	6872738	7e-83
LG11	SNP1045	A	11.3	v2_Contig_4721.Contig3
LG11	SNP877	F3	11.3	v2_Contig_2339.Contig1	9	84.58	253	7699818	7e-64
LG11	SNP398	A	11.3	v2_Contig_1753.Contig1
LG11	SNP879	F3	11.3	v2_Contig_2339.Contig1	9	84.58	253	7699818	7e-64
LG11	SNP878	F3	11.3	v2_Contig_2339.Contig1	9	84.58	253	7699818	7e-64
LG11	SNP1512	F3	18	v2_Contig_9646.Contig1
LG11	SNP1340	F3	18	v2_Contig_8305.Contig2
LG11	C151534	A	18	v2_Contig_9646.Contig2
LG11	SNP376	F3	37.1	v2_Contig_5275.Contig1
LG11	C13889	F3	51.7	v2_Contig_9045.Contig1
LG12	SNP435	F3	0	v2_Contig_3806.Contig10	2	83.58	548	21438929	2e-135
LG12	SNP1347	A	0	v2_Contig_8446.Contig1
LG12	SNP1089	F3	15.6	v2_Contig_5207.Contig1
LG12	C8643	A	19.7	v2_Contig_2312.Contig1	21	84.35	262	28392592	1e-66
LG12	SNP1269	A	23.4	v2_Contig_732.Contig1
LG12	C990298	F3	28.4	v2_Contig_4040.Contig3
LG12	SNP658	A	28.4	Contig_5767.Contig2
LG12	SNP774	F3	36.1	v2_Contig_129.Contig1
LG12	SNP645	A	38.4	v2_Contig_139.Contig1
LG12	SNP1293	F1	45.5	v2_Contig_7609.Contig1
LG13	SNP184	F3	0	v2_Contig_4042.Contig1
LG13	SNP451	A	0	v2_Contig_577.Contig1
LG13	SNP1288	F3	6.4	v2_Contig_7561.Contig1
LG13	SNP970	F2	7.8	v2_Contig_383.Contig1
LG13	SNP1207	A	7.8	v2_Contig_6698.Contig1
LG13	SNP899	F3	19	v2_Contig_245.Contig3
LG13	SNP441	F3	19	v2_Contig_245.Contig4
LG13	SNP399	A	22.8	v2_Contig_424.Contig1	22	89.93	149	17726028	9e-47
LG13	SNP386	A	28.9	v2_Contig_6268.Contig1
LG13	SNP60	A	45.1	v2_Contig_5251.Contig1
LG14	SNP48	A	0	Contig_10555.Contig1
LG14	SNP710	A	0	Contig_6243.Contig3
LG14	SNP1159	F3	4.2	v2_Contig_6042.Contig1	16	91.02	167	13274696	2e-57
LG14	SNP1357	A	4.2	v2_Contig_8558.Contig1
LG14	SNP840	A	9.2	v2_Contig_206.Contig2	13	83.90	205	11454877	9e-48	16	91.83	208	12033349	4e-76
LG14	SNP456	A	9.2	Contig_258.Contig1
LG14	SNP747	F3	26.1	v2_Contig_106.Contig2	16	85.42	816	10873189	0.0
LG14	C7498383	F3	26.1	v2_Contig_106.Contig3	1	94.59	74	1217778	6e-24	16	87.77	278	10872989	2e-87	3	98.63	73	23376993	2e-28	8	92.54	67	19072570	2e-18	9	89.19	74	29855313	3e-17
LG14	SNP750	A	26.1	v2_Contig_106.Contig4
LG14	C914488	A	39.1	v2_Contig_2728.Contig1
LG14	SNP1519	A	41.6	v2_Contig_9657.Contig4	11	82.42	91	15078083	2e-12	16	88.00	125	17390050	2e-33
LG15	SNP1170	F2	0	v2_Contig_625.Contig1
LG15	SNP806	A	0	v2_Contig_1572.Contig2
LG15	SNP1027	F2	9.2	v2_Contig_4483.Contig3
LG15	C12609	A	15.4	v2_Contig_717.Contig3	10	88.89	234	13550223	2e-75
LG15	SNP62	F3	15.4	v2_Contig_9140.Contig2
LG15	SNP1261	F2	18.7	v2_Contig_717.Contig4	10	90.53	190	13550411	7e-64
LG15	C8534	F3	23.6	v2_Contig_213.Contig1
LG15	SNP855	F3	23.6	v2_Contig_213.Contig2
LG15	SNP857	A	23.6	v2_Contig_213.Contig3
LG15	SNP570	F3	26.8	v2_Contig_2641.Contig1	10	96.97	66	9903300	3e-22
LG15	SNP1380	A	37.4	v2_Contig_8900.Contig1
LG15	C12501	F3	37.4	v2_Contig_7032.Contig3
LG15	SNP580	A	37.4	Contig_4566.Contig1	14	82.65	490	14519955	8e-120
LG16	SSR6	A	0	-
LG16	C11397486	F3	15.6	v2_Contig_59.Contig1
LG16	SNP431	A	27.2	v2_Contig_2081.Contig1
LG16	C8590	F3	28.6	v2_Contig_229.Contig2
LG16	SNP1208	A	35.7	v2_Contig_67.Contig1	Un	83.70	135	7611	2e-27
LG17	SNP883	F3	0	v2_Contig_236.Contig3
LG17	SNP1531	F3	25	ERB
LG17	SNP1529	F3	25	ERB
LG17	SNP377	A	25	Contig_1346.Contig3	22	89.21	139	13846244	3e-41	24	89.10	156	20714824	8e-47
LG17	C9454	F3	32	v2_Contig_3429.Contig1
LG17	C12456	F3	32	v2_Contig_6967.Contig1
LG17	SNP1406	F1	32	v2_Contig_9152.Contig1
LG18	SNP1120	F3	0	v2_Contig_5691.Contig1	17	87.94	199	21266526	4e-59	5	89.95	189	3132238	7e-62	8	92.42	198	8988084	4e-74	Un	84.99	393	18989	4e-109
LG18	C14923134	F3	16.9	v2_Contig_9578.Contig3
LG18	SNP132	A	16.9	Contig_11035.Contig1
LG18	SNP1102	A	23.1	v2_Contig_5414.Contig3
LG18	SNP359	A	29.1	Contig_124.Contig2
LG18	SNP827	A	29.1	v2_Contig_185.Contig2
LG18	C89180158	F3	30.7	v2_Contig_242.Contig2
LG18	SNP898	A	30.7	v2_Contig_243.Contig1	5	83.44	163	13222629	2e-34
LG18	SNP417	A	30.7	Contig_208.Contig1
LG18	C4181114	A	30.7	v2_Contig_55.Contig1
LG19	SNP267	F3	0	Contig_11505.Contig6	19	88.70	177	6736094	3e-54
LG19	C1921407	A	3.1	v2_Contig_9165.Contig7
LG19	SNP1411	F3	26.9	v2_Contig_9214.Contig2
LG20	SNP1202	F3	0	v2_Contig_6558.Contig1
LG20	SNP318	A	18.1	v2_Contig_1189.Contig1	Un	83.08	526	2465	8e-133
LG20	C12843220137	F3	26.8	v2_Contig_7485.Contig1	7	84.34	1213	10857007	0.0	8	80.54	1218	487598	0.0
LG21	SNP986	F3	0	v2_Contig_3991.Contig1
LG21	SNP1460	F3	21.9	v2_Contig_9410.Contig1
LG21	SNP1351	A	21.9	v2_Contig_8456.Contig1
LG21	SNP1378	A	21.9	v2_Contig_89.Contig1
LG21	SNP216	A	21.9	Contig_11329.Contig1
LG21	SNP1168	A	21.9	v2_Contig_62.Contig1	12	90.65	107	23290097	9e-32
LG22	SNP1320	F3	0	v2_Contig_7841.Contig38	13	93.63	157	3294068	1e-59	14	91.19	193	815929	6e-68
LG22	SNP1352	A	4.6	v2_Contig_8462.Contig1
LG22	C4234	F3	21.5	Contig_2130.Contig4	14	94.87	117	28398954	3e-44	9	95.45	88	15842493	6e-31	Un	95.19	104	1512	4e-38
LG22	SNP1252	F3	21.5	v2_Contig_709.Contig1	16	82.99	394	12032499	2e-96	8	78.35	956	488277	7e-171	Un	87.68	203	1336	3e-60
LG22	SNP1484	A	21.5	v2_Contig_9529.Contig6
LG23	SNP1124	F3	0	v2_Contig_5748.Contig1
LG23	SNP663	A	0	Contig_5813.Contig2
LG23	SNP1169	A	13.8	v2_Contig_6225.Contig1
LG23	SNP987	A	13.8	v2_Contig_4006.Contig2
LG23	C14042	F3	15.7	v2_Contig_9150.Contig3
LG23	SNP633	A	15.7	v2_Contig_4877.Contig1
LG23	SNP113	A	15.7	Contig_10978.Contig1
LG23	SNP1382	A	15.7	v2_Contig_8930.Contig1	18	93.16	234	19489323	2e-92	22	88.89	234	914538	1e-75
LG23	SNP921	A	15.7	v2_Contig_289.Contig3	18	89.05	210	28675416	4e-68
LG23	SNP726	A	15.7	v2_Contig_8930.Contig8	18	93.16	234	19489323	6e-93	22	88.89	234	914538	3e-76
LG23	SNP1328	A	17.6	v2_Contig_8011.Contig1
LG23	SNP920	A	17.6	v2_Contig_289.Contig1
LG23	SNP422	A	18.8	v2_Contig_42.Contig1
LG24	SNP821	F3	0	v2_Contig_18.Contig1
LG24	C1756	F3	18.1	Contig_11196.Contig6
LG24	SNP173	F3	18.1	Contig_11196.Contig4	8	89.66	58	13221172	1e-11
LG24	SNP913	A	18.1	v2_Contig_270.Contig1
LG24	SNP174	A	18.1	Contig_11196.Contig5
LG25	SNP935	A	0	v2_Contig_321.Contig1
LG25	SNP684	F3	2.1	Contig_6021.Contig2	5	91.41	128	3137944	4e-42	6	92.00	125	20151788	4e-42	8	89.31	131	8952502	3e-38	Un	91.34	127	2601	5e-41
LG25	SNP1472	A	2.1	v2_Contig_945.Contig2	8	86.99	123	9056220	3e-31
LG25	C1645	F3	10.9	v2_Contig_6000.Contig2
LG25	SNP1165	F3	17.5	v2_Contig_6144.Contig1	5	84.27	89	31856334	9e-16
LG26	SNP623	F3	0	Contig_5178.Contig1
LG26	SNP1039	F3	11	v2_Contig_471.Contig1
LG26	C11932	F3	11	v2_Contig_6455.Contig2
LG27	SNP1536	F3	0	MYO2526
LG27	C115147	A	9.2	v2_Contig_6.Contig14
LG27	SNP1069	A	9.2	v2_Contig_494.Contig2
LG27	SNP278	A	9.2	v2_Contig_516.Contig13	21	81.07	375	29888335	1e-69	Un	87.45	231	251949	2e-67
LG27	C115657	F3	9.2	v2_Contig_6.Contig23
LG28	SNP81	F3	0	Contig_10822.Contig1
LG28	SNP1415	F3	9	v2_Contig_9224.Contig1
LG29	SNP42	F3	0	v2_Contig_6631.Contig1
LG29	SNP58	F3	7	v2_Contig_9116.Contig1
LG30	SNP794	F3	0	v2_Contig_145.Contig1
LG30	SNP186	F3	7	Contig_11231.Contig1
LG31	SNP182	F3	0	v2_Contig_9443.Contig1	11	86.56	454	15506837	4e-140	17	85.24	454	26925985	4e-130	22	88.40	293	19536291	1e-95	8	86.34	454	9598193	2e-138	9	87.75	449	27008449	2e-147
LG31	SNP923	F3	6.1	v2_Contig_29.Contig2	22	91.71	193	16537699	2e-69
LG31	SNP1166	F3	6.1	v2_Contig_6157.Contig1
LG32	SNP235	F3	0	v2_Contig_9576.Contig1
LG32	SNP1447	F3	3	v2_Contig_94.Contig2
LG33	C14379	F3	0	v2_Contig_9374.Contig10
LG33	SNP1436	F3	0	v2_Contig_9374.Contig2
LG34	SNP1141	F3	0	v2_Contig_590.Contig1
LG34	SNP1264	F3	0	v2_Contig_7236.Contig1
LG34	SNP1549	F3	0	EF1B153
LG34	SNP461	F3	0	v2_Contig_540.Contig1
LG35	SNP1412	F3	0	v2_Contig_9214.Contig4
LG35	C3345	F3	0	Contig_11650.Contig4
LG35	SNP1294	F3	0	v2_Contig_7612.Contig1
LG36	SNP275	F3	0	Contig_11534.Contig4
LG36	SNP722	F3	0	Contig_6735.Contig3	21	84.77	302	5836244	2e-80
LG36	SNP801	F3	0	v2_Contig_1495.Contig1	Un	89.19	222	12281	7e-73
LG37	SNP1349	F3	0	v2_Contig_8448.Contig1
LG37	SNP1133	F3	0	v2_Contig_5818.Contig2	16	92.52	147	24639500	3e-52
LG38	SNP1020	F3	0	v2_Contig_4300.Contig3
LG38	SNP626	F3	0	v2_Contig_9647.Contig2	12	92.44	119	24180320	6e-41	4	92.44	119	32911524	6e-41
v2_Contig_2339.Contig1 * = The sum of the BLAST results here is 5 hits more (106) than mentioned in the text (101) as this not-combined contig with 6 SNPs gives 6 times the same hit.
Also in Figure 2 we corrected for this.
(1): F = framework markers (F3 = LODscore ≥ 3, F2 = LODscore ≥ 2, F1 = LODscore ≥ 1), A = accessory markers (LODscore < 1)
