# Supplementary material for: A Genetic Linkage Map of Sole (Solea solea): A Tool for Evolutionary and Comparative Analyses of Exploited (Flat)Fishes
Source: PLoS One. 2014 Dec 26;9(12):e115040. doi: 10.1371/journal.pone.0115040 (PMC4277273; doi:10.1371/journal.pone.0115040)
Supplement: S5 Table — Blast results of sole sequences against the tilapia genome. (XLSX) [file pone.0115040.s005.xlsx]

## Sheet: Tilapia_blastresults
Table S5: BLAST results of sole sequences against the tilapia genome.
LG	Marker	Frm/Acc (1)	cM	Contigname	Chr	Pident	Lalign	Location	E-value	Chr	Pident	Lalign	Location	E-value	Chr	Pident	Lalign	Location	E-value	Chr	Pident	Lalign	Location	E-value	Chr	Pident	Lalign	Location	E-value
LG1	SSR4	F3	0	-
LG1	SNP7	F3	9.9	Contig_10088.Contig1
LG1	SNP809	A	23	v2_Contig_170.Contig1	18	87.20	211	4042384	1e-60	9	86.52	141	11499147	1e-35
LG1	SNP80	F3	23	v2_Contig_5820.Contig1
LG1	SNP861	A	23	v2_Contig_23.Contig1
LG1	SNP599	A	29.3	v2_Contig_349.Contig1	18	89.60	125	4050527	3e-37
LG1	SNP640	F3	33.9	v2_Contig_4983.Contig1	18	86.36	220	5549221	1e-61
LG1	SNP1440	A	38.7	v2_Contig_9385.Contig1
LG1	C10524569	F3	38.7	v2_Contig_474.Contig1	18	90.96	354	7975638	2e-127
LG1	C1199504	F3	38.7	v2_Contig_65.Contig1
LG1	SNP1074	A	38.7	v2_Contig_5091.Contig1	18	87.14	381	9206633	1e-115
LG1	C3932	A	38.7	v2_Contig_228.Contig1	18	79.11	359	8213927	7e-56
LG1	SNP1314	A	38.7	v2_Contig_7756.Contig1
LG1	SNP166	A	53.3	Contig_11177.Contig1	Un	88.24	102	996	3e-26
LG1	SNP971	A	53.3	v2_Contig_387.Contig1
LG1	C7723	F3	53.3	v2_Contig_1270.Contig1	18	89.95	219	13850246	4e-74
LG1	C8845	F3	53.3	v2_Contig_24.Contig2	18	81.40	172	13859611	3e-29
LG1	C78421	F3	81	v2_Contig_138.Contig3
LG1	SNP780	F3	81	v2_Contig_138.Contig2
LG1	SNP503	A	86.5	Contig_3474.Contig5	9	89.63	164	14230493	1e-51
LG1	SNP834	A	86.5	v2_Contig_195.Contig1
LG1	SNP1210	A	92.1	v2_Contig_6762.Contig1	9	87.00	223	9349778	1e-63
LG2	SSR1	F3	0	-
LG2	SNP265	A	0	v2_Contig_1171.Contig1
LG2	SNP484	F3	1.2	Contig_2836.Contig1
LG2	SNP1040	A	1.2	v2_Contig_4715.Contig1
LG2	SNP104	A	12.4	v2_Contig_8587.Contig1
LG2	SNP1127	F3	17.2	v2_Contig_58.Contig1
LG2	SNP757	A	20.1	v2_Contig_1099.Contig2
LG2	SNP1198	A	23	v2_Contig_6476.Contig1	4	81.62	321	22228337	7e-67
LG2	SNP1316	F3	31.5	v2_Contig_776.Contig2
LG2	SNP1094	A	39.3	v2_Contig_5357.Contig10
LG2	SNP1359	A	39.3	v2_Contig_8603.Contig1
LG2	C15021	A	39.3	v2_Contig_9604.Contig1
LG2	SNP294	A	48.8	Contig_11568.Contig3	Un	88.62	123	1168	3e-33	18	74.55	224	606308	2e-16	4	92.86	308	16763489	3e-123	5	81.25	96	10011412	4e-12	7	86.81	288	7140479	5e-86
LG2	SNP974	A	48.8	v2_Contig_392.Contig1	Un	96.05	76	2019	1e-26	4	97.37	76	16760610	2e-28	7	90.79	76	7137391	5e-20
LG2	SNP523	A	48.8	Contig_390.Contig2
LG2	SNP1184	A	48.8	v2_Contig_6370.Contig2	4	96.88	64	22166551	1e-21
LG2	SNP88	A	53.4	v2_Contig_142.Contig3	Un	88.67	556	777424	0.0
LG2	SNP1205	F3	57	v2_Contig_6657.Contig1
LG2	SNP800	A	57	v2_Contig_147.Contig1	4	86.88	831	697857	0.0	8-24	79.12	752	4908299	5e-137
LG2	SNP605	A	57	v2_Contig_525.Contig2
LG2	C7798	A	57	v2_Contig_136.Contig1
LG2	SNP590	A	57	v2_Contig_3744.Contig1
LG2	SNP1323	F3	61.9	v2_Contig_7965.Contig1
LG2	SNP1331	A	71.1	v2_Contig_818.Contig1
LG2	SNP946	A	71.6	v2_Contig_3436.Contig2	4	89.84	512	6691171	4e-180
LG2	SNP1335	A	71.6	v2_Contig_8233.Contig1	4	86.52	141	7922784	3e-36
LG2	C13543	A	89.2	v2_Contig_8508.Contig1	4	88.29	222	27607477	5e-68	6	84.95	93	25811247	2e-17
LG2	SNP702	A	89.2	Contig_6164.Contig3	4	95.00	100	12278051	2e-36	8-24	88.89	99	27913438	3e-25
LG2	SNP1129	A	89.2	v2_Contig_5813.Contig3
LG2	SNP1478	A	89.2	v2_Contig_9507.Contig20
LG2	SNP1144	A	89.2	v2_Contig_5991.Contig1
LG2	SNP1370	A	89.2	v2_Contig_8697.Contig2
LG2	SNP573	A	89.2	v2_Contig_480.Contig2	20	84.07	113	20020208	6e-22	4	87.83	189	27571199	3e-55
LG2	SNP1122	A	89.2	v2_Contig_5736.Contig1
LG2	SNP1255	A	89.2	v2_Contig_714.Contig4
LG2	SNP1432	A	89.2	v2_Contig_9362.Contig2
LG3	SNP1311	A	0	v2_Contig_7731.Contig6	7	84.00	375	39327601	2e-92
LG3	SNP1375	A	9.2	v2_Contig_8806.Contig1
LG3	C12143	A	12.2	v2_Contig_68.Contig2	13	91.87	246	29498037	4e-92	17	86.03	229	12231146	2e-60
LG3	SNP1376	A	12.2	v2_Contig_8806.Contig2
LG3	SNP1167	F3	12.2	v2_Contig_6159.Contig1
LG3	C13098	A	44.9	v2_Contig_7731.Contig1	1	96.55	87	18350332	2e-32	7	94.44	108	39326282	1e-38
LG3	SNP1310	A	44.9	v2_Contig_7731.Contig2
LG3	SNP543	A	63.1	v2_Contig_741.Contig1
LG3	SNP361	A	63.1	Contig_125.Contig1	7	83.91	174	3269350	2e-36
LG3	SNP1022	A	63.1	v2_Contig_4310.Contig1
LG3	C9513490	F3	63.1	v2_Contig_348.Contig4	7	91.05	190	3159651	1e-65
LG3	SNP1319	F2	64.9	v2_Contig_782.Contig1
LG3	SNP466	A	71.4	v2_Contig_301.Contig2
LG3	SNP465	F3	71.4	v2_Contig_301.Contig1	Un	84.39	487	1073367	2e-125
LG3	C80243	F3	82.3	v2_Contig_153.Contig1	7	92.36	157	39709142	3e-56
LG4	C2556	A	0	Contig_11467.Contig1
LG4	SNP1038	F3	16.2	v2_Contig_4692.Contig1	6	92.23	103	6972687	4e-32
LG4	C78890609	F3	29.5	v2_Contig_14.Contig1	6	87.96	216	24833733	2e-65
LG4	SNP933	A	29.5	v2_Contig_315.Contig1	4	84.18	158	27608593	4e-35	6	90.24	82	25800988	1e-20
LG4	SSR9	F3	44.3	-
LG4	SNP1302	A	51.3	v2_Contig_767.Contig3
LG4	C12431	A	51.3	v2_Contig_6966.Contig7
LG4	C123798	A	51.3	v2_Contig_6966.Contig5
LG4	C1235261	F3	51.3	v2_Contig_6966.Contig3
LG4	SNP1240	F3	51.3	v2_Contig_6966.Contig6
LG4	C12975	A	51.3	v2_Contig_767.Contig1	6	89.63	164	4256449	2e-51
LG4	SNP968	A	55.2	v2_Contig_379.Contig2
LG4	SNP1462	F3	72	v2_Contig_9420.Contig1
LG4	SNP637	A	72	v2_Contig_5449.Contig1	14	82.41	108	25440188	5e-18	6	91.21	182	7706148	3e-64
LG4	SNP601	A	72	v2_Contig_5898.Contig1
LG4	SNP1191	A	75.5	v2_Contig_6447.Contig1
LG4	C81361	A	75.5	v2_Contig_1746.Contig2	2	81.82	143	13873281	3e-25	6	87.25	494	14406744	1e-158
LG4	C357996	A	75.5	v2_Contig_4056.Contig1
LG5	SNP116	F3	0	v2_Contig_9369.Contig2
LG5	C13843	A	1.4	v2_Contig_894.Contig1
LG5	C9156	F2	9.3	v2_Contig_273.Contig1	13	78.40	1324	26899367	0.0
LG5	SNP1067	F2	9.3	v2_Contig_49.Contig1
LG5	SNP678	A	37.3	v2_Contig_3922.Contig2
LG5	SSR2	F1	42.8	-
LG5	C9289	F3	48.2	v2_Contig_3.Contig1	13	86.41	1199	17860471	0.0
LG5	SNP932	A	50.7	v2_Contig_311.Contig1
LG5	SNP518	A	54.9	Contig_380.Contig1
LG5	C10343	F3	68.1	v2_Contig_466.Contig2	13	92.21	154	21457426	1e-54
LG5	SNP1528	F2	74.8	LHB362
LG6	SSR3	F3	0	-
LG6	SNP1503	A	1.4	v2_Contig_9610.Contig1
LG6	SNP425	F2	1.4	Contig_2149.Contig3
LG6	SNP330	A	5.9	Contig_11644.Contig2
LG6	C2009	A	5.9	v2_Contig_9570.Contig2	20	94.20	69	18976289	7e-21
LG6	SNP228	F2	5.9	v2_Contig_9570.Contig4	20	90.51	137	18976731	4e-44
LG6	SNP1336	A	5.9	v2_Contig_8243.Contig4	20	86.86	137	18976005	1e-32
LG6	SNP737	A	5.9	v2_Contig_9529.Contig1	20	94.20	69	18976289	9e-21
LG6	SNP1489	A	5.9	v2_Contig_9556.Contig3	20	89.73	146	18977595	3e-45
LG6	SNP1062	F3	24.4	v2_Contig_4805.Contig1	20	92.02	163	22637416	1e-57	Un	83.15	178	300978	5e-37
LG6	SNP250	A	36.9	v2_Contig_9330.Contig1	20	90.86	350	29782198	1e-127
LG6	SNP1176	A	36.9	v2_Contig_6366.Contig1
LG6	SNP1390	A	36.9	v2_Contig_906.Contig2	20	88.63	211	20104273	3e-66
LG6	SNP520	F3	36.9	v2_Contig_7936.Contig1
LG6	SNP771	A	37.6	v2_Contig_127.Contig1
LG6	SNP170	A	37.7	v2_Contig_3614.Contig1
LG6	SNP1026	A	41.7	v2_Contig_4475.Contig1
LG6	SNP807	F2	41.7	v2_Contig_16.Contig1	20	90.00	270	28779688	2e-93
LG6	SNP704	A	53.3	v2_Contig_5537.Contig1	20	88.31	231	25677639	6e-73
LG6	SNP666	A	55	v2_Contig_560.Contig1
LG6	SNP709	F3	55.1	v2_Contig_5587.Contig1	20	88.89	207	25676494	3e-66
LG6	SNP1125	A	55.1	v2_Contig_5775.Contig1
LG6	SNP925	A	55.1	v2_Contig_297.Contig3
LG6	SNP963	F3	60.9	v2_Contig_3722.Contig1	20	88.66	820	5375350	0.0
LG6	C15168	A	73.9	v2_Contig_9655.Contig1
LG6	SNP1272	F3	73.9	v2_Contig_7331.Contig2
LG7	C1487	F2	0	v2_Contig_9419.Contig4	Un	94.95	99	124676	1e-35
LG7	SNP1117	A	29.6	v2_Contig_5592.Contig1
LG7	C7698	A	34	v2_Contig_118.Contig1	1	90.65	107	8692875	7e-32
LG7	SNP73	F3	34.1	v2_Contig_7728.Contig1
LG7	C8454	F3	62.8	v2_Contig_2063.Contig4	Un	95.20	125	1305	5e-48	1	86.59	179	15084253	2e-47
LG7	SNP1091	F3	62.8	v2_Contig_5250.Contig1
LG7	SNP296	A	62.8	Contig_11569.Contig1	1	88.81	143	15082081	6e-42
LG7	SNP848	A	62.8	v2_Contig_2063.Contig5	1	89.04	146	15082226	2e-43
LG7	SNP586	A	62.8	Contig_46.Contig1	1	88.59	184	15633869	4e-56
LG8	SNP1070	A	0	v2_Contig_4958.Contig1
LG8	SNP1021	A	18.1	v2_Contig_431.Contig1
LG8	SNP1030	F3	22.4	v2_Contig_4556.Contig1
LG8	SNP303	F3	22.4	Contig_11582.Contig24	10	91.58	190	2174944	2e-67	14	89.55	268	32553741	3e-90
LG8	SNP1010	F3	22.4	v2_Contig_414.Contig2	14	79.33	566	27961530	2e-96
LG8	SNP1104	A	34	v2_Contig_5422.Contig1
LG8	SNP1160	A	34	v2_Contig_6044.Contig1
LG8	C14176	F3	37.5	v2_Contig_9229.Contig1
LG8	SNP135	F3	37.5	v2_Contig_6140.Contig2	14	85.71	133	15798880	8e-31
LG8	SNP78	A	37.5	Contig_10779.Contig1
LG8	SNP600	A	37.5	v2_Contig_4414.Contig2
LG8	SNP642	F3	47.9	v2_Contig_7302.Contig1	14	81.32	273	13547806	4e-53
LG8	C766127	A	50.4	v2_Contig_1129.Contig1
LG8	SNP852	A	53.9	v2_Contig_212.Contig1
LG8	SNP106	A	54.2	v2_Contig_9361.Contig1
LG9	SNP191	A	0	v2_Contig_1151.Contig1
LG9	SNP1024	A	0	v2_Contig_4342.Contig1
LG9	C6476	F3	1.4	Contig_561.Contig1	22	94.37	71	14604670	4e-22
LG9	SNP764	A	15.1	v2_Contig_1109.Contig13	22	93.74	447	24629807	0.0
LG9	SSR10	A	30.8	-
LG9	SNP450	A	36.7	v2_Contig_291.Contig1
LG9	C100342	F3	36.7	v2_Contig_410.Contig1	22	85.50	807	6746949	0.0
LG9	C118302	A	36.7	v2_Contig_637.Contig2	22	91.23	342	6749056	4e-129
LG9	SNP206	A	45.9	v2_Contig_8781.Contig1
LG9	SNP1278	F3	53.5	v2_Contig_7452.Contig2	22	94.10	305	6717577	2e-128	6	79.35	155	33086816	9e-22
LG10	SNP787	F3	0	v2_Contig_1382.Contig1
LG10	SNP90	F1	8	v2_Contig_8916.Contig1	17	90.48	63	432633	1e-14
LG10	C10779	A	10.9	v2_Contig_5099.Contig4	Un	94.44	162	2478169	6e-64
LG10	C14287	A	10.9	v2_Contig_9327.Contig1
LG10	SNP1525	F1	10.9	v2_Contig_9700.Contig1
LG10	SSR7	A	23.6	-
LG10	SNP489	A	23.6	v2_Contig_1461.Contig1	Un	96.49	114	2729659	3e-46
LG10	C1203350	A	23.6	v2_Contig_665.Contig1	17	89.51	324	1478154	4e-109
LG10	SNP1105	F1	23.6	v2_Contig_5426.Contig1
LG10	SNP1285	F3	31.9	v2_Contig_7496.Contig2
LG10	SNP1471	F3	36.7	v2_Contig_9447.Contig1
LG10	SNP1029	A	45.8	v2_Contig_45.Contig2	23	94.74	76	14734682	9e-25
LG10	SNP817	A	46.6	v2_Contig_1762.Contig1	23	89.13	184	9242212	2e-57
LG10	SNP449	F3	52	Contig_2400.Contig1
LG10	SNP776	A	52	v2_Contig_1334.Contig1	Un	80.50	200	834119	1e-33
LG11	SNP1488	F3	0	v2_Contig_9554.Contig1
LG11	SNP723	A	0	Contig_6916.Contig4
LG11	SNP217	A	0	Contig_11330.Contig1
LG11	SNP943	A	0	v2_Contig_336.Contig1
LG11	SNP638	A	0	v2_Contig_896.Contig1
LG11	SNP138	A	6	Contig_11065.Contig1	12	92.59	108	18056688	5e-36
LG11	SNP742	A	6	v2_Contig_1040.Contig1	12	89.44	161	18056847	1e-49
LG11	SNP871	F3	8.3	v2_Contig_2339.Contig1	12	80.68	409	20859611	1e-80
LG11	C10489	F3	8.3	v2_Contig_4721.Contig4
LG11	SNP232	A	8.3	v2_Contig_4721.Contig3
LG11	SNP872	A	10.5	v2_Contig_2339.Contig1	12	80.68	409	20859611	1e-80
LG11	SNP875	A	11.3	v2_Contig_2339.Contig1	12	80.68	409	20859611	1e-80
LG11	SNP469	A	11.3	v2_Contig_6443.Contig1	12	92.67	232	21698346	5e-90
LG11	SNP1045	A	11.3	v2_Contig_4721.Contig3
LG11	SNP877	F3	11.3	v2_Contig_2339.Contig1	12	80.68	409	20859611	1e-80
LG11	SNP398	A	11.3	v2_Contig_1753.Contig1
LG11	SNP879	F3	11.3	v2_Contig_2339.Contig1	12	80.68	409	20859611	1e-80
LG11	SNP878	F3	11.3	v2_Contig_2339.Contig1	12	80.68	409	20859611	1e-80
LG11	SNP1512	F3	18	v2_Contig_9646.Contig1
LG11	SNP1340	F3	18	v2_Contig_8305.Contig2
LG11	C151534	A	18	v2_Contig_9646.Contig2
LG11	SNP376	F3	37.1	v2_Contig_5275.Contig1
LG11	C13889	F3	51.7	v2_Contig_9045.Contig1
LG12	SNP435	F3	0	v2_Contig_3806.Contig10	Un	88.41	535	1216096	2e-180
LG12	SNP1347	A	0	v2_Contig_8446.Contig1
LG12	SNP1089	F3	15.6	v2_Contig_5207.Contig1
LG12	C8643	A	19.7	v2_Contig_2312.Contig1
LG12	SNP1269	A	23.4	v2_Contig_732.Contig1
LG12	C990298	F3	28.4	v2_Contig_4040.Contig3	16-21	82.88	666	19005370	3e-162	Un	86.75	166	587867	2e-44
LG12	SNP658	A	28.4	Contig_5767.Contig2
LG12	SNP774	F3	36.1	v2_Contig_129.Contig1	16-21	78.76	678	16710856	6e-111
LG12	SNP645	A	38.4	v2_Contig_139.Contig1
LG12	SNP1293	F1	45.5	v2_Contig_7609.Contig1
LG13	SNP184	F3	0	v2_Contig_4042.Contig1
LG13	SNP451	A	0	v2_Contig_577.Contig1
LG13	SNP1288	F3	6.4	v2_Contig_7561.Contig1
LG13	SNP970	F2	7.8	v2_Contig_383.Contig1
LG13	SNP1207	A	7.8	v2_Contig_6698.Contig1
LG13	SNP899	F3	19	v2_Contig_245.Contig3
LG13	SNP441	F3	19	v2_Contig_245.Contig4
LG13	SNP399	A	22.8	v2_Contig_424.Contig1
LG13	SNP386	A	28.9	v2_Contig_6268.Contig1
LG13	SNP60	A	45.1	v2_Contig_5251.Contig1	3	89.82	167	2490270	5e-54
LG14	SNP48	A	0	Contig_10555.Contig1
LG14	SNP710	A	0	Contig_6243.Contig3	11	76.61	389	19455665	1e-46
LG14	SNP1159	F3	4.2	v2_Contig_6042.Contig1	11	89.02	164	6037465	1e-50
LG14	SNP1357	A	4.2	v2_Contig_8558.Contig1
LG14	SNP840	A	9.2	v2_Contig_206.Contig2	11	87.10	558	7304985	6e-179	14	85.62	153	20458955	1e-36
LG14	SNP456	A	9.2	Contig_258.Contig1
LG14	SNP747	F3	26.1	v2_Contig_106.Contig2	11	87.04	818	12997833	0.0
LG14	C7498383	F3	26.1	v2_Contig_106.Contig3	1	98.63	73	16161521	2e-28	11	88.21	280	12997633	4e-90
LG14	SNP750	A	26.1	v2_Contig_106.Contig4
LG14	C914488	A	39.1	v2_Contig_2728.Contig1
LG14	SNP1519	A	41.6	v2_Contig_9657.Contig4	11	81.78	258	19456011	2e-52
LG15	SNP1170	F2	0	v2_Contig_625.Contig1
LG15	SNP806	A	0	v2_Contig_1572.Contig2
LG15	SNP1027	F2	9.2	v2_Contig_4483.Contig3	2	86.03	229	22253962	1e-61
LG15	C12609	A	15.4	v2_Contig_717.Contig3	2	89.24	288	20281718	2e-96
LG15	SNP62	F3	15.4	v2_Contig_9140.Contig2
LG15	SNP1261	F2	18.7	v2_Contig_717.Contig4	2	92.31	195	20281907	1e-71
LG15	C8534	F3	23.6	v2_Contig_213.Contig1
LG15	SNP855	F3	23.6	v2_Contig_213.Contig2
LG15	SNP857	A	23.6	v2_Contig_213.Contig3
LG15	SNP570	F3	26.8	v2_Contig_2641.Contig1	2	81.01	358	15912690	1e-65
LG15	SNP1380	A	37.4	v2_Contig_8900.Contig1	2	79.74	454	14730120	1e-77
LG15	C12501	F3	37.4	v2_Contig_7032.Contig3
LG15	SNP580	A	37.4	Contig_4566.Contig1	2	87.17	491	13872701	5e-157
LG16	SSR6	A	0	-
LG16	C11397486	F3	15.6	v2_Contig_59.Contig1
LG16	SNP431	A	27.2	v2_Contig_2081.Contig1
LG16	C8590	F3	28.6	v2_Contig_229.Contig2
LG16	SNP1208	A	35.7	v2_Contig_67.Contig1	Un	81.77	395	132879	1e-83
LG17	SNP883	F3	0	v2_Contig_236.Contig3
LG17	SNP1531	F3	25	ERB
LG17	SNP1529	F3	25	ERB
LG17	SNP377	A	25	Contig_1346.Contig3	15	94.20	138	3171568	2e-52	19	89.78	137	19256348	9e-42
LG17	C9454	F3	32	v2_Contig_3429.Contig1
LG17	C12456	F3	32	v2_Contig_6967.Contig1
LG17	SNP1406	F1	32	v2_Contig_9152.Contig1
LG18	SNP1120	F3	0	v2_Contig_5691.Contig1	Un	86.01	393	2138	9e-116	20	75.61	205	3123206	1e-19	4	85.80	345	16804624	4e-99	7	84.52	394	7137511	3e-106
LG18	C14923134	F3	16.9	v2_Contig_9578.Contig3
LG18	SNP132	A	16.9	Contig_11035.Contig1	5	89.12	239	31197809	1e-78
LG18	SNP1102	A	23.1	v2_Contig_5414.Contig3
LG18	SNP359	A	29.1	Contig_124.Contig2
LG18	SNP827	A	29.1	v2_Contig_185.Contig2
LG18	C89180158	F3	30.7	v2_Contig_242.Contig2	5	86.96	299	29130890	3e-89
LG18	SNP898	A	30.7	v2_Contig_243.Contig1	5	89.74	117	29022059	4e-32
LG18	SNP417	A	30.7	Contig_208.Contig1
LG18	C4181114	A	30.7	v2_Contig_55.Contig1	5	90.98	122	29139988	1e-38
LG19	SNP267	F3	0	Contig_11505.Contig6
LG19	C1921407	A	3.1	v2_Contig_9165.Contig7
LG19	SNP1411	F3	26.9	v2_Contig_9214.Contig2
LG20	SNP1202	F3	0	v2_Contig_6558.Contig1
LG20	SNP318	A	18.1	v2_Contig_1189.Contig1
LG20	C12843220137	F3	26.8	v2_Contig_7485.Contig1	20	86.36	1210	26795424	0.0	22	78.44	371	23988549	3e-61
LG21	SNP986	F3	0	v2_Contig_3991.Contig1
LG21	SNP1460	F3	21.9	v2_Contig_9410.Contig1
LG21	SNP1351	A	21.9	v2_Contig_8456.Contig1
LG21	SNP1378	A	21.9	v2_Contig_89.Contig1	Un	81.79	280	566022	6e-57
LG21	SNP216	A	21.9	Contig_11329.Contig1
LG21	SNP1168	A	21.9	v2_Contig_62.Contig1	7	90.67	150	29244480	2e-49
LG22	SNP1320	F3	0	v2_Contig_7841.Contig38	10	88.32	334	2174806	2e-107	14	91.24	194	32554341	2e-68
LG22	SNP1352	A	4.6	v2_Contig_8462.Contig1
LG22	C4234	F3	21.5	Contig_2130.Contig4
LG22	SNP1252	F3	21.5	v2_Contig_709.Contig1	Un	81.63	479	13	2e-107	14	82.48	411	20458733	6e-97	22	90.24	410	23988732	3e-150	4	80.86	956	26628903	0.0
LG22	SNP1484	A	21.5	v2_Contig_9529.Contig6
LG23	SNP1124	F3	0	v2_Contig_5748.Contig1
LG23	SNP663	A	0	Contig_5813.Contig2	17	82.98	94	13948707	3e-13
LG23	SNP1169	A	13.8	v2_Contig_6225.Contig1
LG23	SNP987	A	13.8	v2_Contig_4006.Contig2	Un	88.30	171	368163	2e-50
LG23	C14042	F3	15.7	v2_Contig_9150.Contig3
LG23	SNP633	A	15.7	v2_Contig_4877.Contig1
LG23	SNP113	A	15.7	Contig_10978.Contig1	Un	91.30	92	318419	3e-27
LG23	SNP1382	A	15.7	v2_Contig_8930.Contig1	19	87.45	231	10898439	5e-69	3	85.38	383	18255082	4e-105
LG23	SNP921	A	15.7	v2_Contig_289.Contig3	3	93.20	206	628072	7e-81
LG23	SNP726	A	15.7	v2_Contig_8930.Contig8	19	87.45	231	10898439	1e-69	3	95.73	234	18281763	6e-103
LG23	SNP1328	A	17.6	v2_Contig_8011.Contig1
LG23	SNP920	A	17.6	v2_Contig_289.Contig1
LG23	SNP422	A	18.8	v2_Contig_42.Contig1
LG24	SNP821	F3	0	v2_Contig_18.Contig1
LG24	C1756	F3	18.1	Contig_11196.Contig6
LG24	SNP173	F3	18.1	Contig_11196.Contig4	8-24	81.75	126	9629543	5e-21
LG24	SNP913	A	18.1	v2_Contig_270.Contig1	8-24	80.11	528	11046323	2e-101
LG24	SNP174	A	18.1	Contig_11196.Contig5
LG25	SNP935	A	0	v2_Contig_321.Contig1
LG25	SNP684	F3	2.1	Contig_6021.Contig2	Un	87.02	208	2006	2e-59	6	87.88	66	26761357	1e-12	7	91.74	121	7140007	7e-40
LG25	SNP1472	A	2.1	v2_Contig_945.Contig2	18	82.35	119	633682	1e-20	4	88.75	80	16757105	5e-19	Un	92.50	80	1357081	5e-24
LG25	C1645	F3	10.9	v2_Contig_6000.Contig2
LG25	SNP1165	F3	17.5	v2_Contig_6144.Contig1
LG26	SNP623	F3	0	Contig_5178.Contig1
LG26	SNP1039	F3	11	v2_Contig_471.Contig1	19	85.33	75	5751695	1e-11
LG26	C11932	F3	11	v2_Contig_6455.Contig2
LG27	SNP1536	F3	0	MYO2526
LG27	C115147	A	9.2	v2_Contig_6.Contig14
LG27	SNP1069	A	9.2	v2_Contig_494.Contig2	16-21	88.06	201	9322698	9e-60
LG27	SNP278	A	9.2	v2_Contig_516.Contig13	16-21	81.67	1757	33783224	0.0
LG27	C115657	F3	9.2	v2_Contig_6.Contig23
LG28	SNP81	F3	0	Contig_10822.Contig1	19	93.30	194	9550637	3e-75
LG28	SNP1415	F3	9	v2_Contig_9224.Contig1
LG29	SNP42	F3	0	v2_Contig_6631.Contig1	6	87.31	134	32638096	2e-33
LG29	SNP58	F3	7	v2_Contig_9116.Contig1	6	92.59	108	32297602	3e-36
LG30	SNP794	F3	0	v2_Contig_145.Contig1
LG30	SNP186	F3	7	Contig_11231.Contig1
LG31	SNP182	F3	0	v2_Contig_9443.Contig1	11	88.11	454	19885943	9e-152	19	90.40	302	13389696	6e-109	3	83.96	455	7542633	4e-120	4	87.89	454	16172466	4e-150	6	87.00	454	25041476	2e-143
LG31	SNP923	F3	6.1	v2_Contig_29.Contig2	19	89.85	197	16022007	6e-65
LG31	SNP1166	F3	6.1	v2_Contig_6157.Contig1
LG32	SNP235	F3	0	v2_Contig_9576.Contig1
LG32	SNP1447	F3	3	v2_Contig_94.Contig2
LG33	C14379	F3	0	v2_Contig_9374.Contig10
LG33	SNP1436	F3	0	v2_Contig_9374.Contig2
LG34	SNP1141	F3	0	v2_Contig_590.Contig1
LG34	SNP1264	F3	0	v2_Contig_7236.Contig1
LG34	SNP1549	F3	0	EF1B153
LG34	SNP461	F3	0	v2_Contig_540.Contig1
LG35	SNP1412	F3	0	v2_Contig_9214.Contig4
LG35	C3345	F3	0	Contig_11650.Contig4
LG35	SNP1294	F3	0	v2_Contig_7612.Contig1
LG36	SNP275	F3	0	Contig_11534.Contig4	Un	84.56	149	362089	1e-33
LG36	SNP722	F3	0	Contig_6735.Contig3	16-21	85.10	302	9318791	4e-82
LG36	SNP801	F3	0	v2_Contig_1495.Contig1
LG37	SNP1349	F3	0	v2_Contig_8448.Contig1
LG37	SNP1133	F3	0	v2_Contig_5818.Contig2	11	92.57	148	27025192	8e-53
LG38	SNP1020	F3	0	v2_Contig_4300.Contig3
LG38	SNP626	F3	0	v2_Contig_9647.Contig2	18	86.05	129	17986819	6e-31	23	93.28	119	16855209	1e-42	7	91.38	116	9884961	1e-37
v2_Contig_2339.Contig1 * = The sum of the BLAST results here is 5 hits more (157) than mentioned in the text (152) as this not-combined contig with 6 SNPs gives 6 times the same hit.
Also in Figure 2 we corrected for this.
(1): F = framework markers (F3 = LODscore ≥ 3, F2 = LODscore ≥ 2, F1 = LODscore ≥ 1), A = accessory markers (LODscore < 1)
