# Supplementary material for: A Genetic Linkage Map of Sole (Solea solea): A Tool for Evolutionary and Comparative Analyses of Exploited (Flat)Fishes
Source: PLoS One. 2014 Dec 26;9(12):e115040. doi: 10.1371/journal.pone.0115040 (PMC4277273; doi:10.1371/journal.pone.0115040)
Supplement: S6 Table — Summary of sole linkage groups and homologous stickleback, pufferfish, medaka and tilapia chromosomes that share at least two markers (i.e. conserved syntenic regions). (XLSX) [file pone.0115040.s006.xlsx]

## Sheet: Conserved_synteny
Table S6: Summary of sole LGs and homologous stickleback, pufferfish, medaka and tilapia chromosomes that have at least two markers in common (i.e. conserved syntenic regions).
Sole LG	Chr	No. syn. sequences	Length syn. region (Mb)	Length syn. region (cM)			Conserved synteny:	Stickleback	Tilapia	Medaka	Pufferfish
Stickleback							# conserved syn. Regions	23	23	19	18
LG1	3	10	13.8	30.3			Total no. syn. sequences	121	99	81	64
LG1	21	3	3.1	11.1			Average # syn. contigs per region	5.3	4.3	4.3	3.6
LG2	11	13	14.8	76.8			Length of syn. region (Mb)	200.1	257.8	224.7	89.2
LG3	19	6	3.5	82.3			Average length per region (Mb)	8.7	11.2	11.8	5
LG4	9	7	14.4	75.5
LG5	6	3	6.1	58.8
LG6	12	13	12.4	72.5
LG7	2	7	13.3	62.8
LG8	1	4	9.5	25.5
LG9	10	5	7.7	52.1
LG10	8	9	13.2	44
LG11	13	7	14.2	18
LG12	16	2	1.6	7.7
LG13	7	3	3.2	9.9
LG14	20	4	6.1	32.4
LG15	4	5	8.2	28.2
LG17	18	2	8.1	25
LG18	17	5	10	13.8
LG21	14	2	10.5	0
LG22	7	3	14.1	21.5
LG24	5	4	0.4	0
LG28	15	2	2.8	9
LG31	15	2	9.1	6.1
Pufferfish
LG1	15	4	3.7	30.3
LG2	3	7	6.3	69.1
LG3	13	5	10.5	70.1
LG4	18	7	8.7	75.5
LG5	17	2	2	19.9
LG6	9	6	8.3	59.5
LG7	5	2	8.6	62.8
LG9	21	4	0.8	38.4
LG10	1	5	8.9	37.8
LG11	12	2	4.8	9.7
LG12	3	2	1.2	28.4
LG14	8	3	2.5	16.9
LG15	1	4	6.2	17.6
LG17	14	2	4.5	25
LG18	11	3	2.9	30.7
LG22	7	2	9	0
LG32	12	2	0.3	3
LG36	2	2	0.01	0
Medaka
LG1	17	4	6.2	15.7
LG1	20	2	1.4	5.5
LG2	8	9	20.9	76.8
LG3	6	5	11.9	82.3
LG4	1	4	38	51.3
LG5	15	2	3.4	19.9
LG6	7	11	25	55
LG7	3	5	5.9	28.8
LG8	13	2	14	25.5
LG9	11	5	8.3	52.1
LG10	4	7	24.5	38.6
LG11	9	6	5.1	11.3
LG14	16	5	6.5	37.4
LG15	10	3	3.6	11.4
LG18	5	2	10.1	30.7
LG22	14	2	27.6	21.5
LG23	18	3	9.2	0
LG25	8	2	0.1	0
LG31	22	2	3	6.1
Tilapia
LG1	18	8	9.8	30.3
LG1	9	2	4.9	5.6
LG2	4	10	20.9	66.2
LG3	7	5	36.5	82.3
LG4	6	6	21.5	59.3
LG5	5	3	9	58.8
LG6	20	12	24.4	55
LG7	1	5	6.9	28.8
LG8	14	4	19	25.5
LG9	22	5	10	52.1
LG10	17	2	1	15.6
LG10	23	2	5.5	0.8
LG11	12	4	3.6	5.3
LG12	16-21	2	2.3	7.7
LG14	11	6	13.4	41.6
LG15	2	6	8.4	28.2
LG18	5	4	2.2	13.8
LG22	14	2	12.1	21.5
LG23	3	3	17.6	0
LG24	8-24	2	1.4	0
LG27	16-21	2	24.5	0
LG29	6	2	0.3	7
LG31	19	2	2.6	6.1
